# Supplementary material for: Zeb1 sustains hematopoietic stem cell functions by suppressing mitofusin-2-mediated mitochondrial fusion
Source: Cell Death Dis. 2022 Aug 25;13(8):735. doi: 10.1038/s41419-022-05194-w (PMC9411618; doi:10.1038/s41419-022-05194-w)
Supplement: Supplementary file 11 — RNA-seq gene expression matrix [file 41419_2022_5194_MOESM11_ESM.csv]

	pos1	pos2	pos4	pos4	neg1	neg2	neg3	neg4
GNAI3	76.28135557	91.29076061	180.1647319	149.5982184	50.30754064	65.2097791	4.538974232	7.854688312
PBSN	0	0	0	0	0	0	0	0
CDC45	12.67119247	53.47516971	53.36625555	58.69128846	16.2412384	70.73472201	3.044901457	6.538758211
H19	7.939901683	0.222674777	0.556774121	0	1.091652431	0	0	0.31039805
SCML2	0.375529205	1.928885915	2.87857441	0.615131154	0.053244768	1.391367007	0	0.193785603
APOH	0.358036706	0	0	0	0	0.139637457	0	0
NARF	14.60619904	6.660005202	19.16700124	17.86557849	0	4.878342734	1.108710192	0.903861554
CAV2	1.026765533	3.610976977	7.128044335	3.277511865	0	1.535049008	0.235732055	0.706460377
KLF6	629.0401815	477.5079105	398.7137113	308.5172851	1091.913631	281.6804616	26.52454564	51.36564386
SCMH1	20.44842982	14.44292049	19.06863141	11.86892878	0.125601454	8.790807969	0.367214363	0.771406004
COX5A	572.3647422	226.4304291	175.8498438	221.5698646	895.9697777	300.0019691	125.4574729	149.9204587
TBX2	0	0.757462705	0.956082201	0.912276641	0.089265015	0.225078431	0.072271227	0.223356479
TBX4	0.167806677	0	0.097079404	0	0.190341044	0	0	0.064945384
ZFY2	0	0	0	0	0	0	0	0
NGFR	0	0.153274687	0	0.292152284	0	0	0	0
WNT3	0.185536576	0	0	0	0	0	0	0
WNT9A	0.171436019	0	0	0.216014412	0	0	0.078718975	0.154816738
FER	22.01992749	2.980828561	3.612539026	2.443282852	0.279592525	1.602232264	0.402427055	0.741988083
XPO6	9.91660104	21.07119299	27.53343455	25.77242929	6.427587578	19.63160144	0.647910978	1.588276736
TFE3	15.15978676	19.42551181	23.72596633	19.2570749	3.529982673	11.08784634	1.81098693	2.695103716
AXIN2	0.103652472	0.594759234	0.329807264	0.888115048	0	0.282977614	0.087256634	0.066860168
BRAT1	9.513381196	3.846626589	6.652500109	6.633659615	0.104766126	3.386100984	0.346353723	0.417045575
GNA12	18.37768032	35.09891616	49.92133582	55.57539879	7.390704268	35.42461115	1.623782418	1.788932274
SLC22A18	3.35909658	3.979259864	6.315732338	3.047443345	0	1.441084854	0.719791358	1.690070795
ITGB2L	0	1.655074269	52.17898939	214.1660469	0	2.729208386	3.838005833	1.93093806
IGSF5	3.094959376	0.305529759	1.193662522	0.519965277	0	0.080470754	0.110531952	0.079855117
PIH1D2	1.01441612	0.488190503	1.232404573	0.20451105	0	0.712136138	0.031052905	0.078520886
DLAT	37.14407323	23.13374912	23.34685162	22.37106441	31.99652044	27.5760066	1.26933676	1.989088642
SDHD	792.8752058	266.2674046	172.0101083	158.3499104	1292.184827	307.4411738	21.65130648	32.32239772
FGF23	0	0	0	0	0	1.963237981	0	0
FGF6	0	0	0	0	0.069502887	0	0	0
CCND2	48.64595899	19.74868021	53.10955847	37.58733881	46.23436362	22.74947307	7.478147856	10.4308656
GPR107	8.046991352	1.985967367	4.655339938	6.41038251	3.524268955	2.09807667	0.191591026	0.784364153
NALCN	0	0.014847072	0	0	0	0.010427834	0	0
BTBD17	0	0	0	0	0	0.023280212	0	0
SLFN4	0.143792015	5.37633073	63.4712678	246.7338604	0	7.477353024	5.381083559	3.4318184
TH	0	0	0	0	0.136918336	0	0	0
INS2	0	0	0	0	0	0	0	0
SCNN1G	0	0	0	0	0.108216298	0	0	0
DRP2	0	0.321122386	0.23161491	0.269046923	0	0.121444697	0	0.043041282
TSPAN32	160.758366	34.38198571	32.01571766	23.48591575	0.46728818	19.30425495	5.254561037	8.727931104
LHX2	0	0.336653039	0.075157536	0	0	0.084445749	0.009942161	0
CLEC2G	0	0.111313924	0	0.252585872	0	0	0	0
GMPR	37.2136195	30.60139364	20.99940106	16.52689207	11.76370728	19.78771975	4.178507819	6.33557093
GLRA1	0	0	0	0	0	0.184409367	0	0
MID2	0	0.130190922	0.854511724	0.159526936	0	0	0.053827842	0.036295991
TRIM25	16.96063556	28.84177828	87.16088884	70.18652885	38.58898381	27.74862081	4.842758331	6.525803424
DGKE	4.423057479	4.370574607	9.11335077	5.075882808	1.234958658	3.883531839	0.359322509	0.64961904
SCPEP1	32.65868434	25.69138114	53.13847429	51.50720989	73.62563147	34.17808211	8.560228689	10.67354836
MNT	43.78695281	77.66950121	113.4213382	80.4124784	8.464376151	45.13857999	5.201086481	9.054123953
ITGB2	21.50449165	20.6289649	101.7438119	357.3411619	12.72640678	19.05901826	11.57726483	5.838005578
HDDC2	41.96161621	14.48029516	11.24393357	8.443264037	30.62413281	14.96989942	2.389790532	4.783933651
TPD52L1	0.450442391	1.334009966	0.260589624	0	2.810121866	0	0	0
PEMT	1.898751693	5.070973543	5.256937403	3.622902552	6.615029787	5.113182096	2.324953455	2.37956102
CDH1	0.374318217	0.80832794	0.613559238	0.943303863	0.07076409	0.373078884	0.028646203	0.016096724
CDH4	0	0.029113109	0	0	0	0.010223789	0	0
CKMT1	0	0.084644963	0	0	0	0.237801395	0.069993448	0
BCL6B	3.989909446	1.61906537	1.953125888	1.740254855	0	0.299249941	0.187903894	0.356352652
CLEC10A	4.134156842	7.94372104	6.491728891	4.16732709	0	6.244685972	1.175136628	0.888901211
ALOX12	0	0.362035936	0.889066729	0.704148816	0	0.508551528	0	0.144188822
COMT	32.4574697	40.8863254	38.2717339	27.5489186	21.85956388	30.12301278	7.952051789	17.9704289
RTCA	80.74946562	18.87978892	35.3875858	34.65507725	84.36208696	21.11372815	0.650492297	2.428105256
DBT	10.73917624	8.70841945	10.69985822	9.450695055	17.2085246	10.23824503	0.717495557	1.913231278
DAZAP2	1111.416522	592.7468909	601.5694344	525.5109659	1070.998917	437.1190759	77.4493981	106.0042998
MCTS1	71.92914115	46.39686238	30.68388913	23.89410902	53.77413168	49.3524933	13.56705585	15.84069325
REM1	0	0.048996713	0	0	3.603060622	0	0	0
RNF17	0.332581882	0.943919591	0.705485157	0.391125396	0.188621763	1.052091022	0.042420271	0.114415567
TRAPPC10	3.617816221	36.87247282	50.82008729	52.67979587	10.96442467	23.94256807	3.010938421	7.846872542
CCM2	46.70298763	20.7758361	39.40209655	34.24903203	24.80978172	14.47046789	3.288202818	7.029254258
WAP	0	0	0.16377334	0	0	0	0	0
TBRG4	52.03718655	87.65920342	95.5394112	81.36705338	78.37907916	89.04890177	7.350221011	11.91249936
TMPRSS2	0	0.133759942	0.261290799	0	0	0.023486558	0	0
MX1	0	7.040529388	12.27033345	19.92054575	0	7.590338781	0.13177044	0.121162508
FAP	0.100796628	0.111943039	0.204094788	0.381020123	0	0.039311569	0.069424797	0
GCG	0	0	0	0	0	0	0	0
NDUFA9	191.7761158	65.56427231	58.93034036	59.48675003	424.8907666	64.09432376	11.53742541	15.27897097
EGFL6	0.422123157	0.156267625	0.1221032	0	0.83791591	0.027438623	0.016152334	0.081686114
LCK	12.47028766	21.67558396	34.21157418	13.11047444	0	4.382235616	2.221820003	3.971653792
TSSK3	0	0.907817231	2.450458601	0.449444986	0	1.275209983	0	0.057520639
CTTNBP2	0	0	0.074791495	0.065159087	0.109981293	0.025210342	0	0
GALNT1	75.5914807	61.26902742	73.01483763	59.49384477	52.6653563	46.51410807	1.851814324	4.122225583
MYF5	0	0	0	0	0	0	0	0
MKRN2	18.73853205	7.208343324	9.709409427	8.520527366	15.94116436	6.270216837	0.79184022	1.124629075
PPARG	0.193264649	0.715454888	0	1.266299454	0.328826562	1.783872845	0.059161411	0
RAF1	12.75656798	9.521983354	21.58506304	24.20502554	15.41534439	7.077970066	0.669973804	1.086379571
SEPTIN1	123.9327924	90.84086433	139.0334299	98.27603438	0	31.52508054	2.750491702	7.96753486
PDGFB	0	7.783391553	18.33004204	5.766696467	0.332770678	4.119065706	0.359226139	1.892385644
ACVRL1	0.267625092	1.089806383	5.999518559	28.29237748	0	0.991573275	1.843297548	0.794095007
TAMALIN	25.23260571	108.2607819	124.4072082	69.37483665	5.466938977	50.27355403	4.230900503	13.20374401
ACVR1B	6.983541237	16.42123797	31.79718962	20.6950422	0.220037353	6.237477255	0.633414531	1.051090936
TOM1L2	11.26573688	4.700866789	9.512457899	5.727295308	0.147729323	2.446608424	0.194358802	0.596471433
GPA33	0	0	0	0	0	0	0	0
ZFP385A	16.19213578	51.73488334	47.41377592	25.29918178	5.368680901	33.87471017	0.953206271	3.663645391
ITGA5	35.44947669	70.87491526	116.3765351	63.48679854	36.80980202	55.11605323	2.872496567	7.145747298
GABRA2	0	0	0	0	0	0.029133784	1.109048011	1.358812155
WDR77	13.67536026	23.0214717	19.09662776	11.55689153	2.80816933	26.36102889	1.777350658	3.178665823
ADORA3	0	0.056656967	0.132810561	0.231411739	0	0.099482482	0.023424999	0
ATP5PB	223.2791906	135.7196311	91.69072864	102.5500979	363.3359685	152.0390318	17.23629144	27.58524483
SOX9	0	0.689769452	0.07984693	0	0	0.03588587	0.021124987	0.05341699
HNRNPD	125.0223864	132.599178	121.2423345	109.0891111	92.03213378	112.1385237	2.832935778	6.367473688
DYNLT1C	3.173132297	3.244342612	3.321776022	7.920322556	0.514177833	2.651891654	0.982910369	0.877201161
C1D	64.14243266	27.23554984	21.94226601	18.64831063	37.75532535	24.8118226	3.400052172	5.086581031
GM2A	262.4687535	95.55187805	73.88157838	66.805799	240.8543152	80.71994642	6.94242739	12.84492866
KRIT1	9.924037586	4.543939017	7.312536216	4.212068513	1.2293516	2.468268143	0.291798978	0.855768546
CLCN4	35.52916012	23.81330176	38.8728794	27.48898999	48.00683448	16.54698779	3.02430404	6.416981338
VMN2R88	0	0	0	0	0	0	0	0
GRM6	0	0.077946441	0.152262984	0.079591807	0.059707609	0.013686411	0	0.054326816
SEMA4F	0	0.279568393	0.998614907	2.501259055	0	0.196354725	0.140357371	0.125262336
HK2	10.89981538	43.85462781	44.19558985	54.21350146	20.38897297	35.06473007	8.436643622	18.21849867
MYO18A	19.9287825	16.97489106	27.70092727	25.95385752	6.418197468	12.94474721	0.920524913	2.607707496
SEZ6	0	0.109676672	0	0	0	0.128385595	0	0
HAAO	95.27409477	24.55064127	46.60705134	39.66296836	152.0371677	27.07900146	10.18628047	11.8693979
CD52	27.88644441	113.6464528	118.6320542	288.7352728	35.72149782	167.8272831	276.1848277	124.8609759
ABHD15	8.461935057	1.566280441	6.799156787	3.269767809	10.02485829	1.124522447	0.690755764	0.849069065
HOXB6	0	0.268933081	1.344875982	0.292917303	0	0.037777004	0	0.112463978
LOXL3	0.247973282	1.009781496	2.29531734	1.656004121	0.210954777	0.967117559	0.085397176	0.223934357
TCL1B5	2.197153066	0	0	0	0.623050906	0	0	0
BTN1A1	0	0	0	0	0	0.037728978	0	0
KAT2B	12.42969261	12.34999059	27.40651113	21.5423313	22.0128225	7.42397683	0.960205982	1.134575983
RAB5B	18.7472814	13.88027679	21.16990268	37.34112736	41.81397753	11.01427562	0.744946056	0.488362213
CRYBA1	0	2.717135183	0.310696725	0.27068205	0	2.560020041	0	0.046189722
DNMT3L	0.382001679	0.141414878	0.276244188	1.010799969	0	0.273137346	0.073085528	0.147844212
AIRE	0	0.579967372	3.021136438	0.864814405	0.084620901	0.096985667	0.011418539	0.230984839
ICOSL	6.005299259	12.15054492	28.75184792	31.36330181	0.234887479	9.610765831	1.584757306	1.789902021
SPG7	36.11229342	39.52555983	45.05503131	31.25080708	15.76640138	28.27451778	2.137908745	5.801508539
SULT5A1	0	0.059884872	0	0	0	0	0	0
RPL13	290.693533	1767.082803	1806.583714	1318.494258	193.9022103	1564.289124	371.3195252	729.8156023
CHMP1A	62.32298808	41.99553399	49.57569716	55.89661819	62.15353255	37.93909723	8.735182268	7.949846302
RPA1	43.48367986	63.27230734	56.29058228	50.27853559	45.20308047	62.08995288	5.528001687	7.022096466
SERPINF1	165.9632934	41.51141139	32.19093782	30.23989328	337.670217	55.60621219	5.628434527	6.89759994
TUBGCP3	19.11693698	18.50618677	29.22872434	22.04000998	24.89516682	13.70788492	0.586219632	1.675671266
OPRM1	0	0	0.184863972	0.178950349	0	0	0	0.027482799
POLR3D	48.97098522	47.57580876	41.65372847	30.68566883	123.8552089	38.95530986	3.52486483	7.342152019
TCF7	33.26426966	7.042460947	10.18801194	4.547527177	0.123304741	1.328426538	0.598983927	0.673155817
DDX3X	131.4029313	242.3623499	435.5927662	330.243693	107.0942686	196.2619935	15.11317304	28.82550284
IL12RB1	3.37698526	7.39053942	13.50317744	9.961941084	0	4.261056679	0.182426361	0.691929437
SLC5A5	0	0.108234543	0.169142958	0.049119671	0	0.354752901	0	0.075436903
KCNN3	0	0	0	0.041284775	1.053004321	0.021297685	0.008358226	0.007044916
USP32	15.38243168	8.362922374	14.31583709	13.44589584	11.08418109	4.598484484	0.818923338	0.766941848
CAR4	0	0	0	0	0	0.037738573	0	0
TXNRD3	21.33121084	20.00247635	24.68103504	11.00474607	0	12.76681568	1.878865015	2.518251937
FASL	0	0	0	0	0	0	0.022548225	0
ZFP512B	12.40310651	9.61745768	26.68971557	15.417085	0.475293606	5.403853384	0.185991399	0.594633327
DNAJC5	25.44516867	38.5142496	83.66954529	74.36236335	28.21041525	25.56722404	4.42852258	9.138443587
TPD52L2	88.55062693	47.53873176	47.88151269	27.07856426	88.09779739	27.14888127	6.320821373	14.52725178
FMR1	6.619885447	14.89237782	31.09815712	24.89542249	2.924121193	10.97270699	1.139879908	2.27465064
BCL11A	30.75555683	12.53210603	23.34349984	12.60833905	7.910689379	5.344223118	1.25640762	2.497989268
IL4	0.930253478	1.291404819	0.403627205	0.351643999	0.263793762	0.725614038	0	1.320115064
PXMP4	9.346896581	9.328886129	12.29909384	11.82354955	0.623651148	4.979625368	2.538644815	5.934563514
DLG3	5.85945081	6.814701686	6.807859336	2.682519015	0	2.120192318	0.044841798	0.793713946
GNB1L	6.85291197	5.175295508	4.955677437	2.590461017	11.81522377	3.973407754	0.734225215	1.007854418
DBH	0	0	0	0	0	0	0	0
MMP11	0.443787332	0.657150322	3.658538502	1.397962633	0.377536873	0.288468256	0.067925212	0.085878403
SMARCB1	63.26034518	36.97958056	22.33727922	21.854475	49.46961342	31.16523731	2.368302885	5.273619813
VPREB3	0	4.058228368	2.690534779	6.194911105	0	4.923236341	2.237182886	1.971370898
HIP1R	8.209433293	28.39825309	66.42321305	62.1233119	0	15.72683991	2.613797924	3.756755728
NSUN5	7.006638168	8.515553889	13.84300132	10.12786849	24.74235167	9.538496557	0.677851763	1.262069699
TOP1MT	35.68815058	17.0417933	14.40034968	9.447083267	65.48337055	18.79218342	1.79018449	2.863034625
HOXA10	41.53795141	13.85878783	8.935713836	2.1991192	0.098983164	2.813474124	0.454122626	1.711195023
HOXA4	0	2.518320414	2.071311503	1.082728198	0	3.816757153	0.137000977	0
GM38393	0	0	0.031649449	0	0	0.014224317	0.016746899	0.070577471
MMP14	4.380890159	3.759583129	3.801644371	3.546213989	0.376453764	1.311641472	0.568934877	2.055168666
SLC7A7	5.200885561	3.337253668	5.064834813	5.854253043	4.71944028	2.772134372	0.689898964	1.252454246
OXA1L	29.02171395	60.22550154	67.41812182	49.57442996	29.52526374	48.46436073	2.358384728	5.210781838
HEATR6	21.07156732	12.1452006	20.62579662	18.43991769	25.26268077	9.905637688	1.653411194	2.385775795
CCL3	853.0855518	586.3814088	548.6979885	568.3425478	4331.159524	1292.099781	237.0244954	201.1750545
WFDC18	2.338977495	1.212226884	2.300344226	2.357744191	0	0.608147831	0.966598038	3.802019918
ICAM4	27.0568378	16.88793005	8.736504174	6.818481823	0	13.08825321	3.17818098	5.682303442
ILF2	101.1714084	50.5161141	43.00252708	30.84303124	81.14508259	43.94569788	2.876094395	6.556011997
CHTOP	228.1586692	134.6819827	150.7856684	130.8518854	202.6416969	100.5505638	5.139755308	11.27575324
SNAPIN	133.3319311	28.55425759	25.5915511	23.99133412	99.64665364	23.48937801	2.975302257	3.472337592
S100A4	2.931732066	0.542655381	1.696063631	0.492542451	0	0.635222906	2.54277566	3.908251611
S100A3	0	0	0.145833504	0	0.057186386	0	0.100315697	0
S100A5	0	3.423418516	0.382137793	0.332922212	0	0	0.30330494	0
S100A6	2.087456141	23.64659528	48.90916485	181.06682	3.551663634	25.9434886	351.7077045	149.2995093
SCN4A	0	0.135028011	0.914395334	0.306396241	0.045970025	0.24236086	0.142670922	0.010456813
ICAM2	32.37223475	56.8686119	33.90108139	32.55643515	18.18971597	40.6820236	9.978477644	11.2141077
MAPK7	5.974666228	6.851734307	15.40378834	30.7676495	13.4803175	8.256914725	0.964170096	0.971855306
EPN2	0.436656855	0	0.126307213	0.082530066	0.495294485	0.156108338	0.066833835	0.014083094
B9D1	0	1.25995064	2.69439529	2.437667723	0	1.257526023	0.493513123	0.508405896
SEC24B	17.06443382	25.9003464	47.52321461	36.40952342	16.02244749	22.03636798	2.140264758	4.182763251
N4BP3	5.857732496	66.21668742	119.2135439	54.77693148	0	20.94186482	2.753759806	9.635128677
RMND5B	67.87255936	128.7587376	246.9759566	117.2674971	24.86350811	41.26850094	8.488608405	19.3520616
NHP2	164.8387246	324.6537625	195.6225387	184.9862227	232.4471906	376.2789997	94.02135539	113.202223
VPS9D1	1.21828364	10.70104196	14.51248547	15.90893955	0.251251656	7.991012931	0.406839461	1.285926173
ZFP276	15.2739883	4.852039097	10.5677339	8.140399609	1.697391217	4.709241667	0.21324586	0.505931983
C1QL4	0	0	0.188882754	0	0	0	0	0.421203761
MFSD10	57.5837832	66.72573571	90.41374912	80.06146489	34.00040897	69.83571264	5.870742748	9.006133994
LUZP1	12.80440244	10.91268911	21.22560632	13.20854102	1.755633336	6.649292865	1.857518419	4.67426097
SLC13A2	0	0.087592798	0	0.178883577	2.818065449	0.399884934	0	0.152625243
KCTD10	5.79329806	23.87880729	54.27851537	43.90517797	6.571266542	13.64846949	1.849116326	1.40362321
POLDIP2	77.09042295	40.9088235	36.13247692	26.23247502	97.7955229	39.26419742	3.50977453	5.079697318
SEBOX	0	0	0	0	0.23817141	0.163783743	0	0
IFT20	171.4002709	46.48024225	54.99175843	53.56794802	74.49829902	46.21923515	13.94765169	16.94614592
COL6A1	0.521196812	0.699422491	1.168399391	0.065672327	0.591187116	0.06775711	0	0.016809684
PCBP3	10.11829064	14.55073758	10.97554985	3.187335737	7.283513954	5.615777652	0.967928482	1.280241149
LGALS9	540.7996165	317.2073366	257.0111809	200.2879969	185.8442483	178.1073474	32.2510941	56.84772522
ARAF	41.61885227	24.82249459	33.0116577	30.07935136	13.70707231	21.75571929	4.493791214	8.205726697
CFP	38.4637843	40.70915645	36.23088923	105.6299277	338.4043933	92.69980573	10.54159381	6.319318088
TIMP1	0.642692014	1.427525868	0	0	0	0	0	0.663301058
UXT	39.69554485	21.78479378	11.18015343	12.81151297	25.27784812	21.18536215	10.41932967	18.95689333
CNNM3	2.133497229	8.934710967	19.87687947	16.44324586	1.058749823	6.333073425	0.496626406	1.135360643
LMAN2L	16.90649422	7.651104127	8.569358233	11.78487628	24.76273876	6.129905355	0.652853682	1.46072251
MCM3AP	12.87720358	20.26004121	32.15274582	30.19774525	19.12025299	18.87983602	0.68436088	1.48821809
PCNT	43.89620178	28.89773718	57.11231772	42.19595155	13.11002404	18.2020624	1.141164945	4.380501437
FTCD	0	0	0	0	0	0	0	0
MXD1	34.86240665	39.53915609	76.00565091	148.0931399	19.72623044	23.68921548	6.57732545	5.444940092
GMCL1	32.7853103	10.65642674	11.64457959	10.54357929	35.49307893	7.987314143	3.074063065	7.325221881
SNRNP27	18.95119273	56.75755815	25.6117611	27.32390641	13.03862057	42.56968606	6.823618157	9.619129118
OAS1C	0.711905001	5.578331852	7.893806894	1.375432474	0.538336708	0.863797501	0.381369704	0.67350569
OAS1H	1.005362024	0	0.484684459	0.506714254	0.380123248	0	0	0
OCRL	30.8036876	19.18747661	27.35729539	10.56759538	11.19179657	7.586782028	0.847181919	2.732078742
CALM1	339.2921352	150.2931321	170.6706449	207.4067115	459.8140887	156.0001451	48.76120796	63.95687732
AGPAT3	0.150642869	5.576714488	13.37749577	6.491653598	0	1.625473126	0.293978023	0.631611078
SLC26A3	0	0.016586107	0.02591985	0	0	0	0.006857578	0
SEMA6B	2.439547058	9.163876137	10.91701472	9.981136837	1.953281041	6.119095701	0.186696126	0.370261089
UHRF1	232.2238347	106.2073883	129.4620755	137.6764281	126.6124583	118.6338063	5.629977771	11.42687531
DPP9	24.88421426	43.71182656	53.34987728	68.07893963	8.762929569	50.1322479	2.240428624	5.245541283
RAMP2	0.345780375	0.288013398	0.500101566	0.130708024	16.27689822	0.696763131	0.079386691	0.289955597
LSR	12.08687081	0.58362936	3.496244122	1.78784746	2.384345826	1.195576077	0.180977533	0.372877805
GRAMD1A	170.1564831	167.357585	230.1527161	126.9941596	11.73854547	87.40705981	10.72931817	19.53439974
HPN	6.958187136	3.039540569	6.601730893	4.73446072	7.813659996	1.139776696	0.053250319	0.969477333
GABRG1	0	0.040273318	0	0	0	0	0	0
CKB	3.475233139	17.01054505	16.53069145	11.09320237	40.9521075	11.74655229	1.713939687	2.590374633
SP1	14.12208586	36.16398864	57.98249037	48.75276883	6.959497335	24.85611588	0.860402338	2.140251414
ITGB7	16.22873485	40.09042205	63.55384772	82.00445745	23.83606966	29.56401045	5.015644212	5.180422373
MYG1	28.30303622	31.91933681	29.06358938	21.65232666	23.27524407	38.58194968	3.078819113	5.711719951
RARG	0	5.553072151	6.669229848	6.125314977	0.94526633	6.789232734	0.063775972	0.573386556
PFDN5	51.99442943	300.0876472	167.2151649	149.4968804	54.10061864	278.786483	89.76433716	126.4958894
EFNB2	0.083254633	1.448558707	4.334797202	2.769446568	0	1.039041196	0.038228369	0.150367592
RRP15	107.4817568	33.8533859	36.33978222	22.06845651	94.43433895	38.7577363	2.683391898	3.614263778
RND2	1.147156802	4.936800513	8.627480797	4.769989002	0	4.511295619	0.065843082	0.702965795
SRR	1.8773372	1.667951277	3.692657836	3.374779898	0	1.627062179	0.076624406	0.419799749
SYNC	16.55100358	0.036910173	0.288405882	0.603028913	0.113093971	0.077771526	0	0
FNDC5	0	0.114698061	0	0	0	0.161116255	0.015807424	0
ACP5	7.788853099	5.176995175	6.656593822	10.97404136	23.29174548	7.594302629	1.11086375	1.278870775
CNN1	0	0	0.348571636	0	0.136687055	0	0.129109535	0.031092237
FBXO9	32.00245844	26.9283916	36.70887318	25.39950784	15.54223878	14.60926704	1.717196643	5.196321438
VPS50	9.305062644	6.286058085	5.504811781	5.180043911	6.410290472	6.294464498	0.281624336	0.454400329
HARS	83.29443763	89.15606699	75.02286094	67.09781619	61.73769728	101.7880928	9.100064064	13.78411036
ZMAT2	90.01902577	136.7616585	80.38404783	72.13422768	76.15037495	132.0831343	20.33822899	33.56738306
UBE2C	187.0174437	234.270172	79.36708019	90.33152773	318.3218602	111.6334871	32.37056968	125.0233204
SMG5	45.45336715	47.5335741	71.26880836	60.97358321	16.19305365	44.58468486	2.932238441	5.609833417
CCT3	25.98211108	135.0892156	98.09123217	82.25196034	14.73559408	138.7789531	6.595953958	12.87595432
GLMP	26.94341458	18.47092761	16.08586901	19.98104813	47.33443812	19.61288839	1.853674826	3.394001123
MEF2D	41.57556923	98.52385214	203.6719736	143.1495423	58.78607622	78.6568345	5.495064535	9.349386344
TMEM79	3.919715033	1.197121624	1.190506203	0.740843384	0.333456332	0.560531861	0.269974727	0.075851392
SND1	34.04258647	65.72939491	78.79409493	64.01769646	40.17324582	62.96265378	2.846969316	3.659814745
COL18A1	0.081286214	1.444401618	2.16317967	0.553084273	0.09220195	0.369860595	0.012441507	0.356544394
SLC19A1	36.13025185	17.60615237	19.37349744	15.08215045	48.16093618	22.86211555	1.335482216	1.997615977
KPNB1	36.63285967	156.4035466	182.0427905	163.2678819	23.37925254	162.4612945	2.127460932	5.664429992
NPEPPS	22.80941251	14.76219437	28.65937996	46.96282223	49.45408207	14.11601756	1.454651502	2.237605526
TBX21	0	0.467044235	0	0.057806429	0	0	0.122882387	0
MRPL10	219.5297449	35.31538525	34.21520403	39.1553946	160.1319258	39.61648728	5.932559386	5.431457025
CYP51	26.11178319	26.82196621	32.97931385	20.03415024	12.53644751	18.38466018	2.453369425	3.602107853
TCF25	99.13537126	174.9672767	182.3153531	133.4702392	57.42758668	109.3499873	18.60721429	39.1696452
TUBB6	22.08782846	81.28691406	122.4267703	93.39860753	48.26570052	54.17811462	10.51503159	18.60565131
DEF8	40.2130524	59.97040465	54.51730311	38.55219181	43.17830271	38.99465851	1.664678667	7.255562202
MEOX1	0	0	0.07409494	0	0.145276008	0	0	0
SOST	0	0	0	0	0	0	0	0
NKX2-1	0	0	0	0	0.113889847	0	0	0.025906551
PAX9	0	0.062680131	0.032651014	0.028445885	0	0	0	0
IRX2	0	0.193120501	0	0	0.295863753	0.022606348	0	0
COL1A1	9.565466399	3.26745293	2.716596205	2.388639513	10.30749104	0.373061583	0.00665487	0.112184089
ITGA3	0	4.440080457	14.13762602	4.055237426	0	0.779622088	0.076490213	0.902600564
SGCA	0	0	0	0	0	0	0	0
DLX3	0	0.040520489	0.443262251	0	0	0	0	0
FOXM1	13.98508546	37.47044523	44.58460213	39.34244886	20.64454382	19.35440513	0.394707576	1.650644395
ITFG2	17.05053944	8.068659455	11.16686765	5.472385404	7.526263539	5.604284521	1.021730733	1.74312826
NRIP2	3.190024138	0.196821506	0.922745292	0.535936529	0.086152501	0.375216043	0.360381488	0.43113686
TULP3	0.305454137	0.565387038	0.653831138	0.369485923	0.069294572	0.508287119	0.224410591	0.346773964
GTF2H4	13.60885306	12.14840456	9.068880735	8.552071217	5.373414435	15.40763548	0.949189742	1.64453815
TUBB5	1922.266896	1573.123208	1163.226065	870.6291098	2105.881538	972.1492589	49.79342703	158.2293011
ELL2	3.755703924	22.6219989	37.79674935	25.51496846	0.177502027	8.808888763	1.712546016	5.067241783
JUP	0.266024165	5.547743474	24.31621868	12.40233524	0.854952467	2.351706529	0.624329373	1.452851929
FKBP10	0.972249589	0.50388988	0.393725618	0.441022678	0.992529647	0	0	0.025085662
KLHL10	0	0.391066781	0.076392192	0	0.299560339	0	0	0
MNX1	0	0.093899479	0	0	0	0	0	0
NOM1	12.92011442	9.668890002	12.92844344	9.097950505	7.50286378	9.451059966	0.91306877	2.25696232
ERGIC1	11.40360218	43.62267863	37.66543293	25.953081	8.623310206	39.29203949	1.96866329	1.995759457
TNK1	0	0.222126284	1.090969537	0.129608647	0	0.066861552	0	0.110583385
ACAP1	180.2921062	126.2315648	163.6959859	127.4293551	22.4940153	67.76023526	9.114817086	14.62566595
TCEA3	0	0.226364816	0	0	0	0.211982958	0	0
CSN3	0	0	0.23856001	0	0.077956394	0	0	0
IFRD1	198.8426338	107.530372	92.26416298	73.01601309	145.4824398	82.38856267	12.20509848	23.99331357
STK38L	1.403386497	15.91047786	6.021489297	5.039678208	0.132653666	7.44981093	0.214799564	0.905242838
BRPF1	23.74101837	39.14440603	66.62760426	68.16659643	30.1281739	36.42391942	4.168507839	8.797373969
AKR1B3	29.20262504	29.647383	26.562223	25.35418664	28.1825752	31.94662067	5.350090762	8.202179616
HOXC13	0	0	0	0	0.131521717	0	0	0
HOXC11	0	0	0	0	0	0	0	0
HOXC8	0	0	0	0	0	0.026198459	0.06168914	0
HOXC6	0	0	0	0	0	0	0	0.030575755
GSTT1	0	1.659218548	3.349207677	1.411869067	0	1.165351341	0.457339386	0.819142079
GSTT3	18.24883241	6.795827369	6.535472701	2.025667544	9.856869307	2.626587473	0.698282557	1.877795953
DDT	24.36409676	32.93466536	19.86127813	16.18699666	12.56177022	26.49101393	2.599083987	5.5243625
TAT	0.237301667	0	0	0	0	0	0	0
MARVELD3	0	0	0	0.218974415	0	0.022592581	0.305890975	0
DDX18	50.33652897	85.5135713	66.35254118	52.94146985	101.8083499	97.85963184	17.16781694	35.37507693
UBL3	54.82993034	16.68431875	35.14497409	34.685742	48.84302098	12.22213425	3.074249131	4.082274813
GRAMD3	4.600737308	7.867010117	11.02669238	6.128324728	0.248502838	5.610834921	1.307762413	0.791378
EEF1E1	58.06647619	97.03856072	51.98851377	62.57389113	62.41406418	103.5984544	11.59612375	13.98331184
AKT1	96.37180872	163.9717939	192.3960283	180.7782235	80.95822829	148.0802868	6.927609169	12.79209596
CLDN15	12.09132434	7.161824691	8.549523516	39.20582254	32.45892819	21.48273623	5.305266067	1.871858071
IL16	67.12107065	9.06610516	17.75723632	27.59415067	31.35922553	6.886413964	4.375920933	4.699359385
TCIRG1	161.8928244	110.977841	139.1945889	157.0785091	174.2196689	136.2879697	15.18397455	25.92572284
NAGLU	1.288285573	11.80367326	12.67006752	13.47320411	13.88222115	13.00768265	0.657274813	1.412696497
COASY	8.957786152	23.10231782	21.18965394	22.22299312	51.81960243	26.31856783	3.473354652	4.95636504
SMO	18.37726421	18.28584193	30.48509176	15.01934642	15.08678808	15.8393244	0.5361391	2.488706514
TSPAN33	0	2.440121213	2.701077917	4.761780953	0	1.285363462	0.453994074	0.212588308
CRNKL1	66.06820407	45.31614764	51.27724531	36.70389442	21.97688888	32.52261957	1.67022866	4.750091449
RIN2	0.63424024	0.704376535	2.813055096	5.167909753	1.019165416	1.003179215	0.291226673	0.09545933
FOLH1	0	0	0	0	0	0	0	0
CHORDC1	237.8607518	95.86370309	51.0598482	50.81072391	246.7562739	100.7760254	6.754415314	11.18587295
RTCB	265.3858427	176.3712304	167.608705	116.5978886	272.1840176	159.5384554	12.07559614	18.13208904
PWP1	97.20893283	45.35035291	58.65605164	70.69950731	72.44153551	50.79437807	3.663657032	4.39600954
FBXO7	12.28228118	18.18732633	18.53850608	12.35755535	10.84153945	13.086003	1.250912024	3.347738399
CAPNS1	44.6983604	209.2267667	255.7894937	256.8132644	69.77893464	142.0979022	10.72061126	29.75375207
LRP3	0	0.292187209	0.070248309	0.091801529	0	0	0	0
DSG4	0	0	0	0	0	0	0	0
EVX2	0	0	0	0	0	0	0	0
HOXD13	0	0.085088131	0	0	0	0	0	0
HOXD12	0	0	0	0	0	0	0	0
FOLR1	0	0	0	0.375678874	0.140912036	0.096901222	0	0
CLPB	45.55512273	10.83938292	11.97932658	10.7660813	20.23225951	9.691035048	0.945245694	1.424725074
SEPTIN7	340.2226162	102.7649886	96.72151471	97.63829303	305.3104099	101.9656404	9.998307522	17.60883979
ZDHHC4	19.92704291	34.85575556	32.39418368	28.42300138	16.61320428	29.48073054	3.476992942	7.095283246
RAC1	103.0731613	118.5125879	157.4829285	155.5303576	165.2930773	95.94397725	10.43325818	12.57675458
NUP214	21.03457306	17.3783059	31.14009585	23.92821098	18.73219741	15.41644363	0.926965713	2.302016572
AIF1L	0.990816856	4.951730353	1.719620071	0.71340474	0.080276524	1.104077907	0.15165247	0.547815606
CPA3	214.815887	65.10910664	17.30275594	11.75608244	0.640095476	22.84022052	1.353175895	2.378176965
LTBP1	0.435656877	0.272156172	0.126017959	0.205852666	0.370620167	0.077875419	0.020837744	0
UGP2	38.12175116	26.91693285	29.53107078	46.34745823	64.96701423	28.67192113	2.874725999	3.022785467
KCNH6	1.286470575	0	0	0.202623832	0	0.125433703	0.369196207	0.103728399
TRMT1	56.38322978	47.69240322	50.08004864	35.07752054	54.09980859	48.83911209	3.359152712	7.168826565
NACC1	36.23348114	74.53544132	112.1032321	86.72824928	5.043307296	59.06190305	1.655621756	4.194993553
NFIX	21.27257236	26.9732673	32.89992746	16.043309	8.101780716	17.66284341	1.039761187	3.094893619
SLC1A5	257.1137687	91.53680368	114.525955	90.98756878	152.8012565	91.52909038	9.199886429	16.9730682
UBA1	19.65925388	149.8294892	214.2077803	190.2610028	39.22518539	129.5123938	3.253714914	7.272499421
VWF	0.177636488	3.024961437	2.620536562	1.960726136	0.040298176	1.094620666	0.146818925	0.352915472
SIAE	103.9015637	9.56978745	14.52234928	8.211240765	4.431320261	7.023903728	0.5470621	1.887306943
VSIG2	2.926720558	2.979502708	5.220590164	2.212652241	0	0.253654822	0	0.377571372
ESAM	25.08180123	14.00140474	9.788698833	2.257414651	0.112896737	2.044411857	1.614805233	5.264532814
SPA17	4.969902835	10.27238498	8.865153108	3.757333994	0.939549915	6.568702697	1.267805844	2.030336621
FAM50A	21.95040419	43.16893128	29.9430348	28.16102852	2.82932645	39.23723025	4.046893883	7.047283839
EMD	16.09870724	75.50290371	84.21424251	66.16858727	0	58.54165843	1.527008422	4.797271539
TACO1	2.888628751	9.471422531	13.01092149	8.319444434	101.8066533	11.4268471	0.505288924	0.585604188
GRIK3	0	0	0	0	0.036072099	0	0.019469926	0.008205329
GRIA3	17.13462934	4.007323857	7.920124574	17.50551524	48.81880967	11.76237725	0.655648126	0.806537487
NPAS1	0	0.909356507	1.500041611	1.857104105	0	0.248377928	0	0
SIPA1L2	0.179327733	1.47709118	3.682931784	11.38829339	0.915341559	1.585292822	0.336232468	0.439560701
AP4E1	4.305053788	1.626011625	6.697578355	3.694520255	1.682713786	1.444552575	0.178087304	0.652955996
BLVRA	118.528593	16.71360826	13.16078811	15.40534246	135.9011322	13.22510197	2.874824908	5.117126315
PDZD4	5.462720236	1.809398027	5.197844043	9.527780871	0	1.906244738	0.231031269	0.278185456
SRPK3	0.409993182	0.796830172	1.719620071	1.033206865	0	0.826154848	0.04706456	0.211570165
IDH3G	357.3015441	159.0224706	143.7528527	124.6531759	413.0720246	137.8948751	22.9294492	39.60725086
PNCK	9.265721098	7.074618302	13.90353397	6.348324922	0	1.468070715	0.48750383	0.933871353
SSR4	47.74354709	89.73678435	87.07409537	91.18971662	46.10486148	106.857624	24.19385916	31.96185564
BCAP31	313.6800992	265.7821295	233.8796151	185.9426543	480.8657317	272.6737313	38.12237052	57.25828035
FAM98A	32.15270472	22.07474465	22.58688093	20.58739668	9.489751216	18.25527286	1.142428264	2.433756254
LTBP2	0	0.193616045	0.221886461	0.246030491	0.039549725	0.117854651	0.005336744	0.008996385
KMT2A	33.03753096	16.05148792	51.41653696	30.01548377	13.78579554	8.256144909	1.268094846	3.016607266
IFT46	6.959884254	13.89075012	10.35783881	8.05791789	0.057206601	7.540044246	0.540352385	2.433393437
TMEM25	9.046410547	0.509619848	1.194608567	0.446037754	0	0.332364735	0	0.152225536
CD3G	0	0	0	0.537653816	0	0	1.102102436	0
TRAPPC6A	116.009751	35.36742502	50.59514006	35.66143731	111.2187039	29.22936825	31.47194367	44.99134761
SUPT6	46.09120812	73.56617238	114.6161315	90.91521416	36.9523194	55.91480017	4.093654833	8.872528108
SPAG5	43.63540519	44.85436542	51.77939923	38.66633397	25.72594253	25.55367115	1.017344308	4.438007738
FOXN1	0	0	0	0	0	0.069253922	0	0
UNC119	60.61467823	40.26112784	34.7970179	56.16593556	0.793320946	26.64075045	7.297160024	8.782236069
RAB34	0.239291618	1.727396081	0.553739293	3.557870584	2.985680842	3.733033227	0.714197292	1.142212766
SDF2	88.52605253	74.25961295	67.88583313	52.11781862	93.79095791	60.67749824	8.331576487	11.85798407
CCNE1	24.86942864	7.976341004	10.04640546	20.53061997	14.46931576	20.23473692	1.607903573	1.936081601
HSF2BP	0	0.604045591	1.388189764	0.725642763	0.326614476	0.149735692	0.044072564	0.173355171
BBC3	251.8174855	304.1796005	245.5699674	152.6322336	110.2558083	199.0454525	31.97389924	68.56643458
MYBPC3	0	2.740520474	3.053430594	3.074752153	0.077750407	2.388181778	0.482606755	0.565948921
PSMC3	204.4662889	202.035157	145.5799878	152.7044078	245.3324484	199.0745215	23.06932486	39.53854409
ACP2	4.071787279	5.866454163	6.462004616	9.235028491	7.864065403	6.709796104	0.926407684	1.263546308
RAPSN	7.284318371	2.22763748	1.374169202	1.915503605	15.26768613	2.79977492	0.145424788	0.122574502
SLC39A13	5.157375722	7.788796919	12.88390638	5.996292117	1.396010241	4.784745761	0.726586325	1.103867011
CELF2	39.55550351	17.71634386	27.75627834	23.7370296	24.53447086	13.47210502	2.056905267	3.56412846
NR1H3	6.580757359	1.55410172	0.525116586	1.772761139	13.7706637	1.79953724	0.017366168	0.204924422
DDB2	36.92096494	10.19303558	11.16244607	8.883766398	6.3883213	3.796478419	0.367158611	1.318601775
SPI1	207.1075613	110.3405987	275.6496737	382.8504143	366.4312653	140.4318273	29.13888259	26.1448911
SF3A1	13.46234322	68.05306332	83.17287823	62.23646859	12.53207046	59.03416741	2.280782095	5.485749015
STAT6	37.85721685	51.52259309	72.49124427	82.10487966	15.73521999	39.76004758	3.45279808	5.720180547
CLGN	0	0	0	0	0	0	0	0
NAPSA	118.2186054	74.46211057	87.50668149	99.81057984	205.1563755	92.3520493	10.68910462	15.00207453
VRK3	23.52572975	25.65736439	25.87385644	17.99912543	14.44634619	16.16118594	1.871639736	4.050326346
SMG9	8.633114126	42.2604727	49.09696461	46.27025209	3.322433264	29.22066547	3.45679147	6.443803148
PAXIP1	12.83556884	12.95906065	21.73039901	19.88392579	11.21879863	12.95921521	0.582572277	0.939057607
RMND5A	9.25521981	31.86394316	65.76082698	40.85887608	0.715778297	19.18566093	2.20214679	3.006710546
MOV10	9.567823762	11.07802846	15.95777983	10.69626163	4.502701227	6.947007058	0.973691621	2.403002389
PPM1J	0	1.339387556	1.365078777	1.189270085	0	0	0.337079801	0
RHOC	1.763629508	8.356937588	7.040026791	7.822231655	0.60013896	4.90652768	2.159501179	0.819082518
PRR27	0	0	0	0	0	0	0	0
TEAD3	0	1.128907451	1.989410396	1.177263812	0	0.7928876	0.129101148	0.117186203
PPARD	0.123236992	10.3104913	26.98515003	15.31082726	0	4.245609885	0.641321954	1.71704882
DEF6	381.2273843	225.3782817	218.9122679	169.9201204	219.801449	119.5511656	11.0228033	31.29997858
PEG3	0.042833271	0.071354865	0.111509437	0.021588471	0.121463129	0.038979154	0	0
ZIM1	0	0	0	0	0.041395952	0	0	0
METRN	0	0.883990914	9.785285758	9.026510187	0	2.586960787	0.578690597	0.616120648
LMF1	7.414025614	3.826799356	3.897005532	2.754522907	3.099552225	3.794795515	0.385823877	0.508296104
CIAO3	11.48581003	12.23135206	14.71340372	14.17173109	19.37312143	13.69079691	0.810504366	2.001345378
ANGPTL4	42.37777363	5.17575873	6.581236156	5.033346166	50.33411362	8.33158827	0.757616234	1.366771596
DBF4	20.79353137	25.82827393	24.45611826	19.69154019	14.90803486	16.60185049	1.696394815	3.526104777
DAXX	48.89671462	47.74042362	53.22837064	53.0045258	62.87211179	42.4104558	3.027891826	5.971010964
CD320	108.9898541	16.3835029	11.20937528	11.54130335	80.16948891	18.80612702	1.162668936	2.698499097
IPO4	25.65110642	32.72340815	41.34785089	20.46558894	15.21187735	23.21849895	1.800144798	4.105613357
TM9SF1	23.38736364	18.94930213	34.76114469	29.72823745	28.86379672	15.68018273	1.632218336	3.965959085
REC8	3.115232035	12.7625384	15.19873809	3.035552747	0	2.726927792	0.460917551	0.884160035
IRF9	70.67655206	44.5220563	51.58477081	42.88502923	56.73025416	24.71297799	3.454500229	5.973773566
GMPR2	97.64586801	76.40362686	69.54263928	52.19736978	47.40799596	51.64251069	4.953522025	11.45193791
MDP1	119.5429398	70.58715905	51.34450141	34.1090621	60.32718264	50.39029408	7.434733898	13.80760858
DHRS1	31.01687548	22.08423895	18.6018032	22.09445498	10.32007074	19.08614678	2.800955184	4.241521875
NCAN	0	0.117455916	0	0	0	0.030935665	0.030351571	0.153494963
TMEM161A	36.98042502	22.60566691	23.55125729	20.28314755	97.11129604	19.45245197	2.128502077	5.031372388
ARMC6	6.298460551	6.638739243	5.870536207	5.467191006	51.39902574	6.777995875	0.508793572	0.586844529
BORCS8	7.490185315	19.40977206	17.8143361	15.36272764	19.35205655	14.66028698	4.713113291	3.543086804
SLC25A42	4.1880024	0.458065338	1.624404283	0.743578096	0	0.730061389	0.116546795	0.306981394
SNX9	44.26497933	25.10574527	53.88665931	48.97477679	4.967222313	27.11113445	2.554252799	3.2369972
RANBP3	219.5564921	98.5271418	100.5885289	95.5952124	191.8073753	103.7711877	4.939848196	8.327320811
NDUFA11	29.38269061	41.80220618	26.98659683	29.942731	18.12385078	49.54633629	28.1981269	30.96127814
BMP8B	0.147090337	0	0	0	0	0.019122174	0	0
NR2F6	2.869814828	2.514321458	7.803143573	8.29280994	1.736104302	3.1339083	0.190340881	0.493640077
USE1	155.4363619	100.7458723	128.9644801	104.1945272	37.75962828	83.92716122	20.12303677	33.6215052
OCEL1	5.120632632	4.694644862	6.202493366	5.383510394	7.214960941	4.566266863	1.040923164	1.269598955
DYRK1B	1.270598535	11.05365855	38.6522098	23.53457383	1.441224249	7.543289682	1.166851806	1.994333386
BRAF	8.193001822	6.119350895	20.41214579	13.51901468	4.016165827	3.500425562	0.66481152	1.104768059
NDUFB2	6.084333783	2.590244165	2.023945158	1.098856257	2.70304237	2.333394503	2.335900731	4.251703211
HLTF	21.74685129	17.66849079	21.34868741	13.21584988	11.35127107	10.64561189	0.743764466	1.824832805
PRPF6	39.04316516	47.35731059	43.71997004	38.79738634	57.70623549	43.85503879	3.497241929	5.571110105
RGS19	79.84828644	82.42521556	86.83541566	134.0192548	69.81508922	73.92786844	18.58674433	19.28153713
RGS20	2.423399188	0.099680976	0.038943979	0	0	0.087513606	0.020606705	0.034737635
ABHD3	0	0.161524334	0.420702158	0	0	0	0	0
SNRPD1	70.91265582	592.1725226	233.5231729	202.5885358	39.44425864	497.9953295	90.43053089	156.5770885
TCHP	9.798598706	9.18271405	10.04293458	6.299642584	3.894426143	6.630019925	0.956536114	1.323822296
TIAM1	11.28637471	12.67301897	23.35254813	32.63611823	6.433655972	12.31451803	1.533570492	2.644637737
TSC2	9.767893389	26.01427498	31.98527621	26.86214236	2.635439074	17.34646191	0.936223424	2.030904835
RPL3L	0	1.928854185	4.119552403	3.501458202	0	1.30957214	0.50507749	0.627370569
SLC9A3R2	11.8845343	4.212371412	7.606861669	6.308558781	0	2.69557417	0.328972305	0.815534088
PUF60	348.037894	342.7122274	282.0752521	208.4371644	365.3193165	239.6560473	26.65783919	52.21622493
GOLGA2	9.961492518	25.06475873	40.79063871	45.8139704	4.707999213	23.35088641	1.70733108	3.373428582
UCK1	20.33065426	34.94350851	54.30773964	56.35788532	20.59000928	29.58591669	2.603725722	5.513283168
SCIN	0	3.663300792	2.146801449	1.822357798	7.554933715	1.03906285	0.043690475	0
IKZF4	0.09519775	0.511004256	0.523200502	0	0	0.049503944	0.036426949	0.110531736
MIEN1	115.3645071	31.39410301	12.15474428	12.32213296	88.8264577	28.10831595	16.60503189	17.34705418
PON1	0	0	0	0	0	0	0.045213159	0
AXL	7.14380331	4.071838139	7.806453284	14.74515322	0.900347555	3.05149321	0.156202345	0.731436692
TGFB1	80.47901067	210.7500436	230.8615524	183.4149155	0.320978725	161.5140286	5.448660895	13.77027205
CCDC97	35.78712762	58.19550744	68.1875852	54.95118189	6.245061154	34.35641547	2.439375602	7.383202563
ZFP40	12.35138763	3.888909157	4.714567476	3.273066568	27.297887	2.565835672	0.477492114	0.443532635
AKAP8L	125.4187913	52.48754628	78.20583462	58.36070224	26.36195945	38.86694769	4.90433125	10.89316152
SHH	0	0	0	0	0	0	0	0
PDCD2L	33.15942272	18.27675468	32.39857466	24.14062161	42.00042874	20.78774135	3.270759016	6.511826463
GTF2F1	383.5759623	201.4914933	183.9282392	156.3869614	295.3981597	204.5629374	11.31961593	26.80053052
CLPP	85.11010074	102.9237872	54.29839282	46.11372586	42.90637228	123.9230947	18.63553798	34.34272827
ALKBH7	18.30266938	15.60428665	13.79706832	8.106607335	2.830976203	17.23262824	8.998341307	11.44822818
PSPN	8.428214266	4.234391075	1.044832448	2.427382205	0	3.287077517	0.368573091	0.310659989
DENND1C	41.2179812	26.36730914	57.12414102	45.42961386	0	12.01236763	2.513098073	5.346680315
MED6	87.9533127	41.97735015	35.8232394	32.20349426	144.9491119	26.76522907	2.293966318	6.105853555
PRKD1	0	0.139805339	0	0	0	0.058915327	0	0
LCP2	52.98814772	42.16947909	59.23607151	58.28371136	55.53068706	23.62761387	1.870845272	5.28379762
CSE1L	63.2078394	56.03384203	67.6864375	51.05926885	72.55524104	58.25209681	2.103865253	4.300575873
NAA20	21.1031956	19.58773551	25.48657957	19.83623325	47.00057244	22.02791874	3.182859936	4.769322588
PRKRA	58.25299573	30.42009758	21.89717392	22.90662416	61.44716675	19.93873239	2.347472552	3.158529743
FKBP7	58.41615983	7.327004823	6.892376203	13.46216363	0.435925853	8.393668649	1.647037734	2.379843797
PLEKHA3	44.54682155	23.18199717	34.32638913	25.39666104	54.56708141	21.76453309	1.08980201	1.672257082
YKT6	6.120219934	73.88211794	105.0581828	90.66016294	4.989627182	56.93845208	3.981182267	5.650284718
BAZ1B	29.77365865	47.12579687	62.49668308	51.5748563	26.07493345	36.98572935	3.7198186	8.716436924
PEX6	47.35874876	38.12501909	52.70843901	41.03257494	15.77446391	38.13291966	3.78539906	7.254025324
MRPL2	325.8415555	105.5466262	102.4364448	77.3199033	475.829835	126.0664464	19.2621968	28.69542424
MEA1	13.58834545	93.06109108	67.80216279	77.56136337	9.247855596	88.67953753	34.99272421	35.58610177
GNMT	9.464519218	1.751855957	0.821311079	1.669580049	0	0.492166072	0.217293091	0.854701363
GRIN2D	1.822940252	0.120507545	1.506580213	0.065627377	0	0.135421465	0.079718752	0.13438543
KDELR1	62.87171507	162.784753	107.818487	87.23653507	22.28581595	121.4836107	3.522712849	6.131511486
TMEM143	0.527458881	14.25414924	19.07157195	17.74518468	0	10.04568039	0.242195442	0.680465965
PDXK-PS	0	0	0	0	0	0.158760418	0	0.078772915
GGCT	20.19040406	3.832662736	2.877504986	2.061237691	16.2150909	2.988836545	0.727461919	1.150264237
JAG2	7.601965338	19.07405555	95.45036675	42.92676338	0	7.704905993	0.689506247	2.288339566
BTBD6	4.373260604	9.056038142	11.14788184	9.436622703	0.155016737	5.365564819	0.167340656	1.51625285
NUDT14	174.8835481	46.2244757	39.76160607	29.38111992	192.65394	37.3309207	15.58673759	21.81867352
EPDR1	5.02301789	3.010607781	1.383768037	1.928883764	0.135655887	0.995058312	0.292881216	1.04916102
FLII	6.795521042	68.71954847	98.54559408	102.7506696	5.074483176	48.19152169	1.846193514	5.36235269
TOP3A	16.75275466	17.824363	24.8397044	17.32498526	3.307832671	15.21308445	0.987670098	1.200691739
ATG4D	10.10703381	20.07974402	25.98717462	24.79110952	8.27976052	12.52626571	0.807858258	2.404955785
QTRT1	68.36410948	76.40456114	81.97855197	39.69018349	39.26307152	74.13778516	11.42394952	25.11894454
PLIN4	0	0	0.028575996	0	0.168084618	0	0	0
HDGFL2	171.1370917	128.6320666	104.7264666	95.39175331	79.51676813	108.1433274	3.37610332	9.976036128
CHAF1A	45.71894947	34.13720111	49.6548093	56.0420399	59.099053	37.5904484	2.706639004	3.961760069
ADPRH	93.37588237	88.75369291	92.7095738	117.2929329	79.53856851	75.92819793	5.62848131	8.139370218
TMEM39A	23.5588852	21.80341781	20.96810795	17.77580171	47.98991015	19.1193716	2.122986409	2.769533045
TIMMDC1	37.74878926	28.00799351	20.91304768	14.91431793	23.04188236	24.24614497	1.444438772	1.980979842
PLA1A	0.578813904	0.964231468	1.25570634	0.802254742	0.164135368	0	0.398664505	0.858725964
MCM2	124.5455078	70.37398798	82.87401891	88.47268991	86.87480218	87.71876753	3.478501277	5.292295677
TPRA1	18.06132514	10.20658749	12.62566412	14.79256958	28.32446781	16.27608304	1.748711866	2.577189391
NAB1	59.01981848	36.66373876	91.19858248	71.3499397	66.70861689	25.00881875	4.953487506	9.158408025
ADGRE5	21.26682759	74.82028977	96.88825568	113.1208888	13.69824764	33.94717775	2.627297302	4.918879633
IL17RA	34.32696549	74.17267515	121.2492955	94.06071016	11.69594298	42.09924774	7.598660632	13.66789186
LAMB1	0.690584462	0.021304208	0.332930376	0	0.913875011	0.0074815	0	0
KCNN1	0	0.286631982	0.366490316	0.106429992	0	0.786961895	0.010773535	0.090807126
ARRDC2	8.086494973	10.88572753	9.923440855	6.978072438	0.416927796	12.26479331	0.975159893	2.118063533
PPP1R17	0	0	0	0	0.184220231	0	0	0
CD36	0.158972287	0.235402594	0.873701117	0.841300922	0.090160152	0.330669796	0.048663968	0.061526254
MAP2K7	6.558177694	42.07268064	58.29013534	37.44866244	8.537782589	28.96842071	2.37257497	2.884294233
TIMM44	73.83099924	55.15377098	49.60615802	42.23605287	25.26502034	54.14706621	4.052895703	9.263585821
AP2A2	12.09345948	26.54446917	42.12355575	52.44450769	15.66076906	23.93651821	3.185264239	5.811585485
PNKP	44.95442777	26.36047305	52.8775235	165.7719059	69.11704998	31.3897842	7.821347816	5.210484928
MED25	27.45454932	20.57628188	26.11820905	22.96181386	17.60717034	16.77607957	1.408346335	3.532215073
BCAM	0	2.443617271	4.025168831	1.034046608	0.101180039	0.162350187	0	0.138092687
CLPTM1	14.79619838	32.30346217	48.11613261	45.32374047	31.22082006	36.2487445	2.792163736	5.015132783
RELB	5.43533818	69.1738249	112.1803116	63.56320549	0.249942043	30.74707773	3.96849336	10.65071985
TOMM40	117.4806255	40.65839131	27.28834722	24.60245722	182.8874611	51.6382595	3.764664195	5.71000357
APOE	148.6837013	235.8302112	145.4711714	108.5058579	80.08608343	103.8300065	13.62574035	36.3999641
APOC2	0	0	0	0	0	0	0	0
HBP1	13.23359863	29.06856549	71.76729939	56.25095157	6.245714052	19.20118055	5.4391276	10.26734539
PRKAR2B	46.72575086	43.62006205	38.10663009	35.20734439	38.99698143	32.9119215	1.399255648	3.104728447
CDKN1B	16.42422598	30.81850221	59.29515956	54.72328411	23.25169317	27.00780242	1.525586534	2.070338628
KLF4	89.65901402	268.405764	239.0976892	125.8033221	181.8482067	123.1294913	3.681439559	11.92897679
AP1M1	89.8642579	87.72894208	87.415658	78.2576464	91.75927831	63.4535655	8.277625102	11.7101064
RAB8A	159.9404611	41.16633061	38.25364323	51.09722565	195.0490963	37.25561973	6.068692256	7.869433247
HMGN2	496.8538548	455.9303026	470.8656934	635.826591	583.8842161	312.9242551	84.96820269	123.5287671
FAM32A	419.8158455	102.7609354	109.7675806	113.0248251	733.6067229	71.39719216	26.82295498	35.38693781
ELF3	0	0	0.297850296	0	0	0.100397883	0	0.099629794
CYP2C29	0	0	0	0	0	0	0	0
STARD3NL	24.54668855	3.861994713	4.556068661	4.020841169	19.14206669	4.254855076	0.907958014	0.989602385
STK11	35.76286376	86.88520869	135.9596208	118.0725344	29.25795362	68.32979066	2.431737422	5.031674381
EFNA2	0	0.743572836	0.542273434	0.134981132	0	1.706010199	0.102477502	0.069100345
ATP5D	17.16867713	262.0650211	206.0119115	193.6529767	13.59837688	263.912186	96.88893818	139.271548
PPP5C	120.2932546	91.55648367	110.1785145	74.80048702	128.0869285	96.24404845	5.055598156	7.395510682
CDK12	16.68829536	9.356927012	28.85091474	23.98266035	10.73397732	8.387151826	2.412786918	3.891592397
LIPE	5.041954886	9.817090055	8.554277212	10.01820969	0.109981293	8.798409224	2.41159891	2.251572399
PAFAH1B2	60.01812944	44.38693259	73.21907897	51.1737786	16.71417429	32.38225878	2.811488752	4.496402292
TBC1D8	14.92409615	7.521009543	23.09719892	61.93230093	1.42098182	7.208391679	0.975392561	1.2929243
CNOT11	17.57033494	36.28634025	49.41211606	39.39946472	20.76022315	29.18693524	1.543846353	3.00130493
SLC2A3	13.86405101	24.91835561	52.74925666	87.28600051	3.395347948	11.21359127	2.965983213	3.780404043
FOXJ2	3.949923088	10.11711561	18.74405177	12.8595408	0.363271544	4.982352918	0.588227762	0.826334652
SRI	146.2063402	33.33267016	45.01350081	61.89224281	107.8694121	27.35637455	14.25858276	12.60996556
DGCR2	15.7336582	13.81332352	17.01071593	14.27824024	13.70181678	11.92603732	1.013270616	1.708115138
IRF3	93.01818578	49.01282742	46.7624749	35.97649118	49.18128899	43.71455658	5.684720593	9.968015844
BCL2L12	37.2579229	15.28955337	14.20253014	12.00946118	26.53610386	23.50479056	2.785002444	3.353429945
ZFP959	54.87601047	32.29530907	24.82765073	14.6800966	1.276824244	18.14607571	4.156533969	15.06654992
MPND	15.3509985	52.56639505	57.0809418	67.44989575	1.54465267	52.27380193	11.78586415	18.27085067
SH3GL1	344.023854	161.4633722	164.8445062	102.7302826	271.030903	76.05604785	8.811067057	26.08194518
EBI3	16.09696307	18.6896079	32.7345113	59.7416105	20.19510346	15.53635784	11.2736113	8.747070108
YJU2	49.62700077	48.0241044	57.04259164	54.30365053	38.51509653	32.03190238	4.397574597	10.33353227
RANBP2	72.68624926	78.50593929	134.2686319	96.71627387	70.220079	58.96691722	2.843519816	5.119743495
EDAR	0.156917929	0.174270411	0.40851024	0.039544239	0	0	0.048035096	0
GRK5	2.524469865	2.369738044	4.120568283	3.862528793	0	1.758152497	0.06899828	0.069788073
DVL3	9.902101093	7.20202681	32.41689177	22.19427049	12.55322305	4.316248231	0.320949747	2.089012457
ABCF3	41.07447013	19.06631963	22.46286954	20.94461652	16.01540356	17.29177828	1.350674796	1.428232444
EIF2B5	46.59587202	60.30751848	46.65963191	39.3954147	111.9598597	68.59884792	3.688430032	7.709092012
CYTH2	108.1797917	110.4860959	138.2337723	94.59154	60.7130686	82.06265488	4.078953335	12.1205341
SULT2B1	1.005657284	4.560536384	6.108817732	3.421325712	0.570352328	4.183628427	0.346328812	1.427119986
CAR11	0.371073153	0.274738398	0.536682467	0	0	0.723608928	0.085193585	0.287229197
DLGAP1	0.033587012	0.018650585	0	0.008464124	0	0.104793835	0.023133428	0.00866601
PLAG1	0	0.883730518	2.956603755	1.15234157	0.114413201	0.463330255	0	0.112777592
HCK	7.638572776	8.382279042	39.77155712	151.1785124	13.15122868	11.56178563	11.48267268	5.560695009
MRPL4	158.9995036	123.887027	100.0778734	90.09885486	222.1644376	117.38247	22.36478573	25.4970862
KEAP1	21.53624562	26.79426876	37.44819283	27.10546436	4.927298704	22.97088059	1.507680473	2.794141486
AP1M2	0	0.607807331	0.284954304	0.662013329	0.372468292	1.152611597	0.527729654	0.084725452
GLG1	28.89775355	18.26669348	61.21362369	52.98506311	44.60231624	17.06776752	2.464085266	4.880735713
ATP8B3	0	0.023948518	0.149701679	0.097816184	0.07337904	0	0.00990159	0.216990122
BTBD2	28.01033172	21.38661453	30.33743563	20.97577048	30.14708085	15.28984722	1.376290569	3.059212549
CSNK1G2	94.09563945	160.958516	230.0387337	177.8448978	52.72124766	105.0417347	5.235543335	11.20083292
ABHD17A	12.91200246	62.07107628	116.7429724	114.3513553	5.021460052	61.91628938	11.06719925	19.08480504
MOB3A	1.510958231	7.431341165	30.03221497	28.06821337	1.713861287	6.36991151	2.114416283	2.060648597
CACNB3	0.36584007	0.541727765	0.211645547	0.27658153	0.20748394	0.02378014	0.027997379	0.212383897
CCDC65	0	0.055892547	0.087345781	0	0	0	0	0
FKBP11	22.64104618	26.44535609	13.77577994	16.92028184	44.27837837	63.13090288	11.05341122	12.086416
DDX23	17.90012785	40.86358255	68.15902766	53.76193	1.365466573	34.90603462	1.177615365	2.390292716
PLD3	9.759071629	24.45834163	29.64051011	37.52957862	0.664175676	12.81394934	5.556579692	6.420908499
GRIK5	5.742443201	18.56004607	35.39329483	14.63827015	0	8.384155701	1.039500212	2.721100181
CD79A	9.400859446	2.827618156	17.44877359	33.46313804	0	11.61032263	13.72928442	9.954978887
RABAC1	7.494556912	85.79964732	171.0451775	137.4009098	2.975344217	73.36586821	36.47784585	53.27400659
ETV3	77.10202319	35.07178454	74.41131133	33.02287632	3.6229919	9.409658176	1.810973159	6.399492971
PRKCSH	77.11537924	227.7517176	182.0593291	171.758092	66.56802166	228.5898696	8.548588708	17.37334739
ELAVL3	0	0.063041723	0	0.028609985	0	0	0	0.043938582
RAB3B	0	0.089929269	0.046845496	0.285685803	0	0.126323556	0	0.020892854
ST8SIA6	4.691383358	1.364568699	1.313947695	0.844468659	0.042233161	1.055212664	0.170965206	0.201742532
FCGRT	5.910695719	11.7306815	12.63297414	16.88133988	61.64350235	6.65953367	1.708838879	4.659899839
NOSIP	105.6376059	73.90623847	69.70021445	63.48673697	187.0155615	66.54516575	10.70407762	14.18015819
PIH1D1	75.65883996	151.2803599	116.4500819	95.21466291	50.85563798	107.0409856	16.97713411	28.49860512
RPS11	224.681712	4584.677172	4238.423572	3021.225939	137.6425019	4035.194207	487.9078136	825.3007724
SUPT5	36.83280869	61.70705935	105.0817939	83.1145732	40.20667267	55.31085531	5.887609839	13.28443341
DLL3	2.002493014	0	0.173772133	0	0	0.286362944	0.091949287	0.258338307
PAF1	106.90447	167.3659894	164.8434402	106.8837175	60.72435721	122.7719218	7.431765019	17.21804527
TIMM50	192.2214233	78.00758716	58.55421666	53.90660582	347.7937943	84.53254851	12.38352032	16.8430031
MED29	24.50357376	51.21040103	49.87300926	35.92753053	31.33153262	30.11779734	7.773698506	13.85165231
BICD1	6.233969318	0.690790474	1.194116038	0.320504371	0.011824606	0.287311137	0.092543852	0.352356727
NCSTN	52.54843931	49.05804871	65.78422803	59.59131714	25.81256801	45.13237171	1.801974707	3.685951465
PEX19	22.14027662	30.40349457	25.0113443	26.01243853	11.79313695	25.59353881	2.644596467	4.824797998
PHYHIP	0	0.217808071	0.39710814	0.593082044	0	0.254962321	0	0
CRHR2	0	0.020664498	0	0	0	0	0	0
INMT	0	0	0	0	0	0	0	0
CYP4F18	0	0.683365483	5.606610344	40.85951618	15.00595436	9.879205789	9.559256067	4.207223855
IMPDH1	53.536596	83.50896314	97.52657654	68.54922926	11.79143701	78.72135812	3.155697298	5.789083825
PSG18	0	0	0	0	0.400587804	0	0	0
DUSP3	6.338519107	4.692968422	8.850056648	7.218766121	12.0980597	4.040896844	0.671650068	2.89347732
PRODH	16.98445028	24.08192005	26.37711364	26.59529998	3.647305082	23.75238116	1.943395073	4.616276391
ESS2	10.72992443	30.39075467	31.97431913	23.87686455	26.40838508	26.50350962	1.502860376	4.884051105
SLC25A1	119.0728727	103.5979664	82.92109135	53.73511382	49.83047191	65.39713229	7.848015319	17.08701324
DGCR6	65.3879377	15.92516294	13.5495692	13.05724262	45.10846817	15.85788763	4.711438342	9.767524728
DDR1	0	0.066382644	0.449536206	0.301261826	0.203398583	0.155412726	0	0.03084475
IER3	2651.20514	979.7800442	469.7071523	284.3385293	1168.778496	722.0634372	186.6363214	444.5577408
FOSB	944.0537282	1815.388053	1481.547307	718.2826324	791.7411659	719.7166078	19.01507721	50.78253301
KLC4	16.22174573	25.70407258	40.73766617	30.96950811	6.969744743	17.86152704	2.708583649	4.534271187
ERCC1	20.54631212	17.82686594	23.56061906	13.77662292	18.10332388	11.37594178	1.782976773	3.739303747
CYP17A1	0	0	0	0	0	0	0	0
AS3MT	100.7136192	52.48664498	33.46924729	27.35171773	58.41306847	47.54180908	3.467134024	3.532049724
HOMER3	30.69228027	9.826689693	19.7716317	12.91893031	8.374148309	9.01543802	0.850664552	0.749105992
CRTC1	10.25870258	7.812710431	15.23575386	7.742897709	1.157842768	3.66922747	0.574169108	0.994239764
RNF215	34.00739143	25.27334775	32.46938542	17.72005323	8.845955062	12.86428839	2.387303398	6.069561296
SEC14L2	0.162827535	9.071814885	14.97762098	5.99089009	0	2.370822243	0.124610303	0.840244422
AVEN	17.11789169	15.14530444	13.50113227	8.253754759	8.996364223	14.22757047	0.67247454	0.927507358
CP	0	0.132515468	0.172573204	0.150347476	0.033835976	0.442092831	0.013697233	0.069270098
CROT	11.29705553	7.880173035	11.5885247	10.43872227	2.2543343	4.650725825	0.95260877	1.187522862
RPS6KA1	36.45684791	56.78790432	71.7636468	148.3485114	84.52948328	87.43674719	4.861996706	4.703237564
CALB2	0	0.36935984	0	0	0	0.311303645	0	0
SNRNP200	20.36427062	39.22035579	79.25867241	71.05587855	12.79134906	38.19299046	1.178618403	2.297588676
CIAO1	41.05830999	17.77687202	16.73039183	17.90469611	48.19182804	21.1883498	1.735014307	3.546596274
HAS1	0	0	0.710886001	0	0	0	0.104487826	0.176139755
TAF6L	59.06911963	17.52237054	17.1143697	16.84120167	50.55358179	15.53484901	3.340271942	4.867552072
INSIG2	6.408784868	1.764163842	5.086074681	2.691752294	0.093197508	2.862654979	0.578488892	0.720788423
KPNA6	8.820611223	12.08804041	20.92677194	16.11563179	7.600035882	13.9479053	0.376460523	0.590849538
MAN1A	27.65973873	18.62465798	61.16364715	34.45513343	8.969133519	13.26122138	1.239203932	2.633579074
ITPKC	2.159737025	6.975834069	13.68147299	9.960075082	0	3.916771215	0.586753019	0.696560241
COQ8B	11.85148926	7.696781969	6.442572295	6.719950817	13.61682998	7.411434254	0.766244059	1.370774689
BRD8	30.54023131	35.99384371	41.32910264	31.89440505	14.82457431	23.96844837	2.797262826	6.308066049
KIF20A	76.37537895	22.09581398	29.31145866	25.53643168	46.89705486	17.00442855	0.356678939	0.950393692
FARSA	185.3740172	60.22095571	69.48204852	62.65687003	187.4433137	68.29186553	6.3329109	12.29811028
GCDH	53.67248431	17.75958289	12.22840939	9.661272039	50.41995344	16.67614666	1.633485428	4.224028307
MAST2	6.793284017	18.15656053	20.2548526	16.1412185	4.487840976	10.22897492	0.67984741	1.25198617
DNASE2A	16.30904033	19.40629895	15.68431355	11.87622306	18.73939193	21.98698729	4.700691887	9.126451449
RAD23A	84.15599277	36.89298517	38.56433183	37.50432669	103.4955978	31.29566025	3.338825974	5.799830323
CALR	1654.862312	1219.482808	822.7235625	793.120586	2807.542994	1793.924185	63.84568984	91.2916447
SYCE2	67.27888113	80.08652235	41.01922998	35.22479406	26.15056727	85.65490263	12.60564921	16.57342629
NFAT5	15.68227266	19.82488394	62.21397903	28.41544883	4.579142775	8.191299259	2.747271385	6.862664768
NOB1	138.6666096	47.24267046	65.49355065	42.61862728	100.6493521	44.46108431	2.806484263	4.245240938
NQO1	3.307401532	4.421377606	4.889788946	0.740875187	0	0.668845135	0.478100768	0.237045774
PPFIA3	0.117309457	0.173709211	0	0	0	0.350763168	0	0.045401696
GYS1	35.81475891	16.24300284	21.57163173	54.11410431	21.98281349	21.28467845	2.005223857	1.420123781
RUVBL2	267.1265904	197.9036637	148.9201248	124.3312411	460.8744752	219.5700498	21.06873813	40.65936486
LIN7B	12.77114425	1.181951488	0.692658154	0.804600815	0.452692232	2.594197041	0.366511144	0.720818073
BAX	552.3216777	136.7566496	113.411813	119.1623992	1113.680194	151.376323	25.48180328	28.80665355
IL7R	8.895113916	1.778177483	9.365711308	6.993857145	0	0.601323229	0.680734279	0.573771956
TFAM	71.88534801	24.35028464	29.53499781	16.98128331	117.4215103	19.76055652	1.692712202	3.699569872
ZFP81	13.32431524	5.521314841	4.102844091	2.686244474	17.94131346	3.129135398	0.289462283	0.687579136
EFNB3	0	0.829696153	1.141010867	0.316291791	0	0.606046158	0	0.069393419
MMD	13.56311644	12.27788865	13.11840874	10.49428175	1.923059463	12.631996	3.057151611	3.144091351
HLF	17.34085216	27.19585278	51.27201289	13.49747674	0	4.131145212	0.699494464	2.204053808
FAM162A	347.8188456	111.2930639	56.93431869	73.60988754	337.947227	114.6210216	28.40653761	31.88545638
RPL8	136.3878942	5452.310846	4639.766361	3888.710644	96.12620202	5391.548	765.2911426	1311.096877
GRM3	0	0.034646413	0	0	0	0	0	0.072443179
SSBP2	18.49557986	19.45279691	22.14661558	10.58660016	5.285484608	9.273089461	3.099722385	5.576778008
FANCL	16.75573558	7.268020194	6.21755869	5.587406237	63.64071445	5.632761879	1.023249406	1.637598253
BRINP2	0	0.04819752	0	0	0	0.016925752	0.074727805	0.109175707
GSTM5	8.931306868	17.11020441	12.14229383	4.614020518	0	8.417946111	3.007417995	6.913278634
GSTM7	0.712942547	4.618728291	5.258750697	2.964484108	0	1.297584629	0.218243155	0.827779834
GSTM3	0	0	0	0	0	0	0	0
STAT3	60.98281705	51.67083239	94.19482016	76.26647873	34.04243684	26.25255519	5.30877562	9.899804845
STAT5A	41.92517968	28.21229799	47.09729104	23.99392273	32.58076702	15.69589225	1.261353952	3.034651161
CAVIN1	77.80246413	17.8761101	19.46761412	4.811454552	11.00873805	6.039770931	0.547927519	1.949960875
MAP3K11	70.86960278	81.20785669	167.1682438	129.1790736	53.64778108	56.15791628	3.068000086	6.159747632
AKT2	22.168954	39.06388203	58.31515972	51.04676531	17.02118983	26.0423041	1.659819376	3.41752127
DNAJA3	50.6228391	19.98244287	17.59709373	14.70576643	60.97863883	22.55028325	1.116459901	1.919707204
HMOX2	42.4750717	32.40103818	44.08184387	43.2699765	26.13343045	31.5249352	2.501957934	5.081119473
CDIP1	7.051939807	10.35043207	23.09905248	13.49117147	9.632512312	8.083095396	1.444208694	1.80670464
MAP3K20	26.69859481	9.67602988	8.728740778	8.141690407	16.2235108	9.472044419	0.605238673	2.033319244
CWC15	323.1115302	223.5395007	153.4935042	150.5539569	558.7835699	188.0561689	17.37601513	34.12925742
COL5A3	0	0.310286134	0.436408207	0.380203131	0	0.468548028	0	0.054065514
DNMT1	142.4965642	113.6803341	154.5301224	150.6211066	62.94820489	97.86221513	4.759732089	11.66763817
PPAN	544.7276822	177.8615137	202.1350212	124.0640474	248.3145252	186.9369685	15.48890147	29.05067909
ANGPTL2	0	0.705814571	1.70703615	2.562537116	0.102982802	1.038669283	0.020844374	0.058563806
CACNA1E	0.023000464	0.076631784	0.545554717	0.672365208	0.052178285	0.146516251	0.325637513	0.284856167
CACNA1B	0	0.053126591	0.514744451	0.072330716	0.032556321	0.059701497	0.04832378	0
TRMT10A	7.942435617	3.549485081	4.967408028	3.714570399	6.777045632	1.916245146	0.520212083	1.467728232
ETV1	0	0	0.140162614	0	0	0.037796248	0.007416524	0.087516543
KIFC2	0	0.941086095	1.995919191	0.732153462	0	0.424910161	0.027792498	0.585638064
PSAP	89.43349811	313.1764931	463.7258836	675.3991947	50.95757165	377.4594511	7.274012931	12.07430315
IKBKG	4.996355873	6.330399544	12.80364221	8.565501492	0.039910598	4.592528454	0.18310493	0.789827166
PAX2	0	0	0	0	0	0	0	0
WARS2	2.015627428	3.997360527	5.164065924	2.394621118	0.054435746	2.882412071	0.249744532	0.544830536
ATN1	2.481350039	6.200427572	8.541278125	5.877958779	0.633277068	3.241956763	0.275348137	0.592212488
PHB2	99.77456449	105.5516773	121.1263747	115.7774153	171.500711	140.6453904	8.904341258	11.46576001
PTPN6	203.0686571	94.51525478	140.2797563	213.4751404	349.203912	103.7710295	18.06580344	17.1584763
ENO2	0.121298727	1.84106843	4.561287669	1.314423595	0.068793825	1.466534599	0.037131487	0.829373034
EMG1	120.1301265	77.58566108	54.42196576	42.53814379	149.329309	83.05182933	7.920502057	13.38373132
LPCAT3	24.79831464	21.59285761	24.09572897	23.50096673	24.46380405	18.79824397	0.962259981	2.140302833
ATP6V1F	139.0536423	207.9944134	149.5535619	139.8987367	101.7003123	187.6836887	85.46180206	122.8723091
IL12B	14.79727298	0.375932079	1.930310684	0.584941111	0	1.24473979	1.088012026	1.34750942
CLCN5	1.295710202	1.771069466	4.468729768	3.189913421	0.395690643	0.770964915	0.183063547	0.257165272
CLCN3	3.543747521	3.199243433	10.36667686	8.31542994	9.252731157	2.490374452	0.358188014	0.897094185
HIF3A	0	1.149254059	1.746785455	1.071701905	0.048237697	0.331716999	0.019527233	0.01097264
GPX6	0	0	0	0	0	0	0	0
GPX5	0	0	0	0	0	0	0	0
PDE1C	0	0.078963159	0.394877624	0.07883821	0.016129713	0.036973158	0.03047106	0.073380592
UTP20	23.91154889	17.85934921	24.6756036	15.97664705	12.82824494	20.22251649	0.588544157	1.525720122
SPIC	0	0.907580882	0.902565494	2.471303857	10.02794027	1.06239832	0.113709741	0.364202534
9330159F19RIK	0	0.03743335	0	0	0	0	0	0
CUL3	68.1620185	99.61042905	124.2615178	106.9002087	33.47674384	79.23368769	2.661962994	4.970878585
SST	0	0.352710899	0	0	0	0.247726328	0	0
IL11	0	0.682544674	0.410247333	0.500376128	0	0.147503052	0	0.658685643
LARGE1	0.65157866	2.103893889	3.350674145	1.769728831	0.205299344	0.912954641	0.127431937	0.261517149
DDX56	119.8649786	69.77124258	57.87373541	47.92187206	232.3099296	93.46749581	8.34549589	10.66754647
TMED4	234.5206177	49.03531692	54.19408708	47.74269608	207.1638542	56.03727649	4.532027531	6.253850886
COL26A1	0	0.077522197	0.040382467	0	0	0.036298452	0.005341966	0
BID	56.10646974	16.24725497	13.48569655	24.18647048	155.5463261	27.37864404	2.559039312	1.804365724
RALB	15.39644983	5.121140465	9.175027655	23.01741788	44.25089524	10.42930355	1.018809291	0.94086497
PPP1CC	50.50387973	88.29814499	160.406803	160.9181068	29.21015137	78.87450023	4.17115158	6.730452297
DNAJB11	47.61799672	97.3126209	71.16548822	89.91121953	71.71660575	108.7690061	3.87360524	5.619816165
TBCCD1	16.89742439	8.64017692	10.93632542	9.581062627	40.96847946	9.638085277	0.937528815	0.98095893
CLEC11A	6.89911965	2.021928848	0.942384135	1.835208541	2.608528778	2.865115537	0.146661892	0.642809555
ZFP324	5.974775009	1.725225986	1.624565695	1.776700449	0	1.81756745	0.164607706	0.107911416
GAB2	4.256271629	18.10282398	30.48478227	21.98841101	2.151535795	13.26783739	1.267507803	2.256062403
CORO1C	20.90557948	22.61618124	36.9490551	32.08620499	21.73686257	19.10127898	1.640558342	2.316062801
TAX1BP1	50.72474546	92.37811224	117.6618751	89.00549217	63.49743709	62.6316179	9.005342545	17.92207459
PSG17	0	0	0	0	0	0	0	0
PSG19	0	0	0	0	0	0	0	0
CTSE	0.360069722	10.29709984	27.96525359	39.01806317	0.204211322	2.972442427	2.066683502	1.509689948
NDRG2	1.322926539	4.554581836	10.48513823	7.401152488	1.800695109	2.442177335	0.445465948	1.433615917
METTL17	29.75744971	18.59954736	15.67669763	9.310417048	8.479142159	16.5394764	1.375186125	1.557838556
ARHGEF40	0.770784017	7.204832948	13.72776385	3.621227596	0.749392119	1.889564474	1.205027074	2.812662677
PNPLA6	5.943675128	6.481126412	11.25182627	8.334521175	3.2707924	4.070037825	0.405323986	1.419688602
MCOLN1	1.510815378	6.85136836	14.33418843	12.37386594	3.898665794	6.3440565	1.081058295	1.276646021
ARHGEF18	16.58765505	15.37680871	34.94382693	25.44088833	1.388004533	8.899749092	0.473437514	1.350621595
PKN2	8.509467865	12.40374422	24.47343734	16.69756011	19.10328173	7.196423871	1.648403581	3.590695827
CD33	11.89745238	5.328744095	54.08604545	86.4118859	1.082942812	3.532594658	5.148260815	2.95604713
ETFB	57.85553269	33.48799084	12.62236588	13.59146351	91.76351558	32.44395533	29.45497457	38.71079681
NKG7	361.5332436	339.7948881	147.744338	161.6035015	105.530781	268.7707343	106.8482908	155.6304579
STXBP2	87.27383593	76.93537223	85.34012566	108.8610006	29.26226969	65.34569646	8.768787201	15.96802802
PCP2	0.312204874	0.231152985	0.3612331	0.314709837	0	0	0	0.201385168
SGCE	2.366308178	1.552898475	2.193439246	0.081316846	0.061001686	0.307626984	0.016462839	0.159574783
CHN2	1.669318419	5.143710722	4.573029562	3.018983529	2.283322915	4.059480945	0.428342558	1.127452022
WWOX	7.124765028	3.457887784	4.446366494	3.082009462	0.445438832	2.939171951	0.880129935	2.243604582
SLBP	333.3527972	42.57814399	43.71616106	47.29380292	293.3104431	30.52749974	6.620394066	13.89886452
TYR	0	0	0	0	0	0	0.043012293	0.238239674
GHRHR	0	0	0	0	0	0	0	0
AQP1	0.217248005	23.44359382	15.89879417	29.56379659	0	6.354647111	0.066503101	0.896857769
ARID3B	5.938938344	1.920430361	3.953228889	7.537332169	0.040581112	0.799985838	0.240940333	0.756941604
CNN2	86.76655704	84.59541503	123.9468593	266.2468251	71.05059788	74.58611768	15.26881453	13.34852934
POLR2E	174.2056422	76.35926757	73.70021121	56.07457448	152.9879332	76.41707764	13.36450171	18.94432539
ABCA13	0	0.117749005	5.486892313	19.34683389	0	0.15412451	0.152689765	0.123102385
MYO9B	27.29587058	38.75428523	85.26789262	64.62842748	4.302654481	30.68625446	2.621632064	4.005712996
HDAC9	15.74551834	2.580006046	6.682485594	6.700003054	4.611379826	2.835547711	0.098769587	0.249750398
LY9	0.862882535	17.69665874	24.4105971	22.22353921	11.45145711	22.34570887	0.950911889	1.580730462
CD244A	18.25899085	11.48227328	16.18333179	11.44444001	0	5.569117504	1.245068022	2.355562166
ADGRE1	0	0.45575248	1.37357634	4.166195745	15.66008213	1.989177528	0.242270078	0.136135132
MTFP1	29.55347859	15.13440255	5.414131776	8.688924939	2.607278045	12.89217416	1.708838879	1.82159721
RAB23	6.681824908	0.99452979	1.912856798	0.972124823	2.226852374	0.725373188	0.047445166	0.115527269
RAB11A	148.018501	57.12584464	45.96075462	43.98311899	95.41487375	31.26961184	13.03562461	17.15160861
EIF2B2	284.9011081	83.83704172	92.30665105	89.49796822	176.0036178	76.39820831	7.182775871	9.335126669
DLST	80.02735	142.9744285	162.2794336	185.7684286	49.13027729	162.6798745	10.43360224	15.48629381
PGF	10.10107095	13.95582495	3.130534642	1.272764563	0	3.236023035	0.248472315	2.373544431
ULK2	8.784568649	9.013690186	18.72622238	15.37602657	10.28914835	5.871470426	0.628430379	1.244147258
CCL24	0	0	0	0	0.499884086	0.630219606	0	0
DGKQ	6.271544053	1.52820129	5.304533967	4.701385864	0	1.434548744	0.048603045	0.081932305
TMED11	0	0	0	0	0	0	0	0
GRAP	0.318299224	2.062070272	4.695627366	4.090876842	10.65076509	3.103487258	2.09488476	2.258479063
POU1F1	0	0.135745199	0	0	0	0.11440869	0.056124276	0.094611176
CHMP2B	203.3816014	55.692149	63.59039008	60.72153375	271.724941	55.46387629	4.84759843	8.652506077
PLOD3	5.177944426	33.70843777	29.77275378	46.65714362	10.31405006	83.42108736	1.701031289	2.509065786
AP1S1	91.6564193	80.98189282	50.02075926	62.22706927	97.48535677	86.71723243	11.82309702	14.97316133
MAPK13	0	5.030329248	28.6057434	111.4813808	0	8.096571321	11.49670153	5.697282303
SRPK1	114.9466693	43.6366853	47.5040811	28.43052851	108.3725588	39.92342051	3.056000845	6.914640221
PAX3	0	0	0	0	0	0	0	0.023800361
LBR	89.54437096	54.09426524	134.1195299	156.8724429	88.44803709	39.87870963	4.302457975	6.541477543
CRABP2	3.021916461	2.956555087	1.997985196	0.108791525	1.958698613	2.301025303	0.198226527	0.111386411
NES	0	2.10746961	0.180109833	0	0.20179236	0.589759321	0.027229371	0.160656148
BCAN	0	0.103973341	0	0	0.159288851	0.091282032	0.032241076	0.018116737
HAPLN2	0	0.089107477	0	0	0.136514106	0.031292297	0	0
PRCC	12.23533726	79.91968544	117.5010905	88.732731	36.70063703	78.04689382	0.374543308	1.332922279
RRNAD1	17.81783046	7.662090907	13.53570387	10.95336126	26.84532033	6.609843896	0.909053973	2.170946084
HDGF	394.3126906	605.877157	355.2197573	311.1229339	463.5998616	517.1889824	31.10369461	59.78782872
SLC25A18	5.674254144	0.221113374	1.81410469	5.192959341	17.10683911	0	0.708505103	0.462332292
THOP1	18.27537111	32.55345903	26.82321783	22.51578125	27.95927087	41.88538546	1.467662567	3.056245832
APBA3	30.89316145	19.76303143	38.40974745	32.37028278	58.24919491	19.27072049	1.410238353	2.307380604
MATK	45.46801181	25.54693332	27.7415069	19.06570286	60.45126329	22.27113078	2.842642031	4.904154058
PIAS4	35.37358894	9.083575773	19.67167299	19.80618325	32.70656917	8.322945043	2.220970612	4.547419498
MAP2K1	33.49200568	26.82199443	40.01729844	56.49408169	57.07980467	29.47194505	1.816072987	2.453490172
SGTA	276.8047415	114.1136193	98.17816652	78.8137963	128.0562635	112.4403258	10.80252353	22.62264223
NMRK2	0	0	0.179438616	0	0	0	0.189895267	0.200071787
TMEM242	147.2600878	46.98168694	45.20251169	38.36307777	95.85148098	40.42908515	4.921564316	9.89968705
DTX2	15.09558513	6.38448358	8.216614673	8.099213407	13.25631178	6.552118312	0.298129088	0.7643243
ZP3	0	0	0	0	0.244652264	0	0	0
HSPB1	6.642605341	1.741830787	1.761317939	3.766444891	0	2.374784838	0.29653868	2.642267164
RASA4	33.24379183	22.79273433	50.33007457	58.25911872	68.92957431	35.31774857	2.719168295	3.75755397
SYT5	0	0.310696806	0.693628264	0.060429578	0	0	0	0
HNRNPA2B1	1231.396338	545.5607524	438.6096802	378.8662865	918.0294562	463.9042914	36.76365441	70.79721277
FXYD4	0.874875588	0.107958011	1.602752687	0	0	0.227472771	0.669533643	0.413842919
CCDC130	24.99771345	12.11648348	6.005265637	7.954542298	85.78467385	9.501463328	1.086223482	1.995073673
MRI1	37.31501647	39.27898704	23.10059739	17.44500186	57.15982851	35.9522579	5.978248787	8.660608225
PRKACB	24.78804194	26.866844	41.47789478	25.39681838	14.02148648	16.29020886	2.026458723	3.617531455
SGSH	2.973797396	2.943665711	5.385597612	6.093064791	0	1.411939051	1.998761688	2.535390905
CHD5	0	0.099210292	0.344534127	0.315169603	0	0.209040901	0	0.046098143
CSTB	143.8685924	103.8733597	97.2862854	86.19739572	193.4484651	99.58598405	45.71752322	49.28913756
SH2B2	15.72990489	11.90027391	13.13095015	25.14098481	24.18880469	17.48486886	1.114923375	1.321080742
PEX5	15.63193887	43.32104749	101.3612017	74.44623625	6.977522293	35.56346104	1.196296836	2.875594291
JKAMP	4.452050775	8.436826357	10.0570945	8.922117412	3.60707592	6.531941451	2.15783663	3.719610986
CD44	117.4100427	118.8882981	200.6047461	197.4798656	96.1089125	119.8864364	8.90148075	11.62636757
SLC1A2	0	0.032174496	0.075420784	0	0	0.141235886	0.083141535	0.067274576
EIF2AK4	5.051212764	15.28526625	24.55111053	14.42659943	10.28710771	10.23812021	0.544704272	2.261023146
WDR1	28.73112799	44.88292759	68.99040748	77.02635551	39.79103167	40.68624482	5.094459599	7.504119635
SLC2A9	0	5.403422721	9.710795694	7.41323385	0	2.685756937	0.137480736	0.289696705
CCN4	0.930843527	0.019144058	0.059834551	0.052128451	0.410606129	0.01344582	0	0.146772489
NDRG1	22.85265802	41.2421382	30.79823115	17.62604212	9.376901966	17.67917937	4.590839763	9.291245157
4930550C14RIK	0	1.195567339	0.667273754	0	0.261661234	0.17993703	0.035307932	0.773761865
MAN2B1	54.36594905	71.80867693	146.0368956	163.708128	95.64314008	66.88613733	3.413285094	6.094394786
KLF5	7.627159619	2.700769451	15.34768407	26.15712367	0	1.207108071	1.395801931	1.155091965
WDR83	33.41633569	24.21626919	33.45021072	23.17081889	36.06598048	20.61530508	2.107850938	3.34428014
PRDX2	338.3097049	161.9535117	130.9843065	100.0155086	318.4749222	138.0252317	22.69715393	39.34788867
POLR2A	66.70537432	68.95473117	91.05640122	79.32923422	57.38852514	58.33055902	3.219916486	5.42795578
SHBG	0	0	0	0	0	0	0	0
SENP3	32.84099569	67.12830341	73.63307087	70.88163222	14.43704329	68.45380302	1.298733047	2.716393155
CORIN	0	0.273873481	0.09171307	0	0	0.096177453	0	0
PLEKHA8	2.199740719	1.734224858	2.168120552	0.862318432	3.835120701	1.186257239	0.031174812	0.115616073
G6PC2	0	0.214056564	0	0	0	0	0	0
SPC25	24.70453269	31.64468415	15.48305349	20.30115371	15.94007732	14.52229551	3.288023439	7.59820933
DNAH2	0	0.007057517	0.154407361	0	0	0.039654749	0.005835905	0.004918922
RIPK4	0.144374022	0.293955491	0.459377383	0.181915502	3.848399306	0.206459496	0	0.204879988
UFD1	48.83154954	26.18996374	31.33388896	27.99494971	84.42720567	23.98986107	2.326830148	4.007341909
ZFP287	0.074778631	0.442922072	0.454239264	0.471116338	0	0.097214407	0.051504612	0.096470673
PRLR	0	0	0.193722112	0.196901383	0.021101437	0.043532585	0.037015897	0.033599643
LETM1	11.53249215	16.79243797	15.68721182	15.1423372	28.97980863	18.42933708	0.792050206	1.121563043
UBQLN1	89.33802594	70.30042065	95.61946004	83.14854182	35.91509844	56.9035643	3.424399994	6.172154909
FGFR4	0	0	0	0	0	0	0	0
CADM3	0.708663711	0.393514995	0.227764248	0.13890132	0	0.276385066	0	0
FCER1A	41.17350365	2.857912508	2.646629688	3.602765422	0	0.594741767	0.525161259	6.049465162
TXN2	202.2170553	79.17747799	45.58627807	43.98750551	314.5985097	86.85356898	13.87706594	17.00686259
CASP14	0	0	0	0	0	0	0	0
SLC1A6	0	0	0	0	0.15494253	0	0	0
SLC1A3	0	0.210358152	0.019337417	0.387479806	0	0.10429055	0	0
CRBN	17.16545501	4.085071159	11.82208012	7.786431618	9.132621647	3.931795057	0.806959691	2.16176104
IL5RA	0	0.354585446	0.092354421	0.965520978	0	0.332057221	0	0
MSH6	40.6500433	47.35533507	78.54467753	50.40883684	24.50007818	37.79465789	1.69405862	4.032664614
FBXO11	14.73600976	78.61588885	147.5951899	86.55720433	0.234320665	52.762988	2.613809366	6.023010501
MLXIPL	0.412214163	0.038149843	0	0.07791029	0	0.08038357	0.0552061	0.053179066
TBL2	15.4756637	11.76732017	10.67631211	7.506961453	15.08148061	10.17275316	0.522665266	1.32161997
BUD23	21.40585783	46.14205437	33.10446388	35.16980024	49.13435386	40.86588186	4.566235267	6.066677634
NID1	0	0.139777591	0.163827516	0	0.053535386	0.049086361	0	0
MCM5	166.7768875	182.7191394	224.9516322	258.4348074	255.7618509	210.9608312	21.16150234	34.57558529
HMOX1	7.394675728	8.847885918	13.82698674	37.20347949	19.32164184	9.956626682	2.061519184	3.577405753
MPRIP	25.05182319	32.00734295	66.8162785	36.34680187	22.75706643	18.46082549	1.219137017	4.066109646
CIC	15.41262109	45.21432329	91.52240989	66.39246397	1.54071035	28.67865424	1.552883578	4.327179188
PAFAH1B3	2.708640289	22.16018798	32.51526513	25.52898717	0.153618864	14.12045951	6.98565834	8.316605294
IL27RA	45.75135054	23.97405317	26.34377695	7.090979989	4.872788045	8.321348341	0.443827477	1.856593891
PRKACA	49.52960805	48.46490787	49.53225749	48.79800428	15.66852115	37.04848256	1.180944834	1.894443362
ASF1B	26.1189155	38.31484313	24.07762303	50.56544449	82.64924837	31.63877386	4.576817057	5.951836142
MYL10	0	14.8400985	77.53299471	30.72515019	0	2.898686337	3.085995398	5.936627176
DDX39A	84.13966765	82.29638165	66.19353053	56.24557704	224.6574115	89.17676881	6.252729888	11.01182694
DNAJB1	980.7747101	326.4334693	396.6235683	245.063702	417.6450915	180.1901982	64.05671664	163.5853411
MSH4	0	0	0	0	0.140830288	0	0.006334432	0
USP40	15.72086062	1.548380345	3.33754919	1.635584484	1.00884281	1.575006058	0.382637923	0.458963431
EVX1	0	0	0	0	0	0	0	0
KBTBD4	3.636256826	2.288407189	8.309397016	5.406512484	1.546710477	1.583625476	0.139139571	0.516018217
CELF1	12.02776114	23.60133283	48.04348909	34.58480767	4.981972882	15.51345803	2.259812131	5.082192917
NDUFS3	235.0446862	69.06655915	57.07433227	45.23339808	390.5499347	73.9896441	12.23246369	13.28520756
POR	26.54137408	54.64431274	93.97567591	50.86183701	8.774078364	28.87681307	4.073232219	8.91720102
IGF1R	20.29147602	10.61968383	24.23506006	19.83757181	6.939609345	6.707554387	0.980633588	2.350292404
INSR	14.36533072	3.934679184	11.30100383	10.72442569	2.707887296	2.812097514	0.428942822	1.071241342
FCER2A	0	0.136658362	0.21356213	0	0	0.095981935	0	0
CYP2A5	0	0	0	0	0	0	0	0
ATP4A	1.820932227	0.477486717	0.570615753	1.338416338	2.065460968	0.808815594	0.232256907	0.234915451
TRIM28	138.7261202	420.7452465	442.5904049	305.2491647	104.3699628	384.2348375	17.22628056	32.78960876
UBE2M	67.37727914	167.5779295	121.3403623	130.9934631	64.96143426	203.1495625	7.333428052	11.91157606
ADCY9	4.502430414	1.097631974	6.829508998	3.210197786	0.124562227	0.999342405	0.277334053	1.133367981
MEF2C	58.83239099	37.13929055	55.74917446	37.65099177	24.65408274	24.890293	9.988623949	21.62644244
CTR9	54.50703974	24.90797045	43.49083132	33.99957917	65.43734007	25.9066887	3.290376573	5.141698163
EIF4G2	508.7307884	332.6527705	480.6024503	403.1450576	450.7574471	293.2421306	13.49269444	24.64901836
IRAG1	0	1.036717922	3.361155738	2.085603804	0.094822014	0.78247701	0.031987631	0.053922966
PCYT1A	29.47331266	31.68556373	58.81692686	60.31987799	17.61611164	25.76343047	1.594842876	2.240414372
ZFP592	15.16864143	29.95801317	54.14436773	42.06785669	8.77747762	19.32928795	0.913352166	2.284683758
PSMD4	392.871586	117.7881689	74.8402171	74.36970032	425.3420763	113.5897999	14.9941519	25.53850805
TMOD4	6.315375462	3.445350725	0.96146492	0.083763771	0	3.413703433	0	0.257285093
INSRR	0.099879333	0.29579815	1.126751408	0.654424621	0	0.064923027	0.007643667	0.115967406
CABP5	0	0.041819839	0	0	0	0.029372144	0	0
SNX6	211.3523357	71.06383699	61.82069831	54.30638176	219.7564856	55.37614985	10.126106	13.78585928
MTHFD2	47.79107215	24.20530383	51.50871154	46.02976586	61.07775004	32.2138714	4.371348741	10.09275238
KIT	43.42292953	53.35784433	106.8013166	51.08269355	13.03998491	30.48191713	1.445897637	3.792450411
TOMM40L	2.22282574	2.73606808	5.240236586	4.649370531	3.908051927	3.09202017	0.399760045	0.573526134
NR1I3	0	0	0	0.032583234	0	0.067235193	0	0.083401017
APOA2	0	3.344185366	4.303853585	5.892165185	0	1.93429515	7.319985141	2.330817685
PAN2	28.08665201	29.43590418	48.59762249	30.28350219	2.836701773	23.30859808	1.187592196	2.283246204
CS	67.40357495	165.3658484	142.9011576	145.4498061	91.33401938	191.2569017	7.861046278	12.52273932
AMPD3	0.509108393	1.22504896	4.624105924	15.2931575	0.057747537	1.53550546	0.529877247	0.525433844
BCAS2	157.0428917	37.17745614	40.12394603	32.10613844	147.386382	41.79540991	8.058653346	10.36472118
SH2D1A	0	0.057567801	0	0.052251552	0	0	0	0
CTCF	81.14423079	89.92179301	102.1072184	85.22808631	52.88022778	62.42374705	7.225397679	13.08914088
PARD6A	0.798196516	12.26274668	11.42885955	10.7615359	15.84422812	11.41446698	1.435501981	4.994239506
AGRP	0	0	0.977789892	0.99383689	0	0.439451345	0	0.363407786
PVALB	0	0.101476383	0	0	0	0	0	0
TFAP4	98.04444615	38.89518185	37.11058932	38.11667845	46.10797857	27.70425647	0.640772954	1.010490348
RANBP1	1862.859392	392.6193114	213.5384155	205.4605652	2708.689133	406.7311675	56.04987902	93.91124675
CD247	2.141904706	0.138761193	1.363046571	0.944601961	0	0.194917714	0.09835071	0.221058863
RFX5	14.11981612	11.39579591	19.5205189	10.96263121	12.71853526	6.141219956	0.397270432	0.750059919
PSMB4	46.51100508	254.3732562	243.8599304	214.9595621	11.11543894	260.0784254	58.60765551	82.75896129
MMP8	0.465316355	5.469175745	33.31281931	159.8287202	0	21.62606412	32.77918988	12.75630959
SLC30A4	3.123187754	7.476673241	16.32164749	8.578971795	13.28472507	3.667746003	0.422258902	0.483500735
SQOR	10.48072678	3.750576043	11.03521127	29.47584358	0.317017577	4.160243414	1.989157568	1.874913667
BLOC1S6	37.76437838	16.87914787	15.20004773	14.42281526	13.28237788	13.70087342	1.433833458	1.56732307
METAP1	27.72022472	13.89879971	25.16344616	18.98455623	24.13690311	14.2028582	1.091897784	2.040503569
GPR108	109.7834535	57.83558023	67.68818593	54.30239378	56.70105257	46.2163323	8.630943817	10.8243134
TNFSF14	3.37698526	13.58107719	25.8414773	22.43598426	0.348224794	8.860180664	0.563863299	1.663426322
GATA6	0	0.23151484	0.361798587	0.540347135	0	0.069687572	0	0
RSL1D1	408.9502229	348.3491865	246.309301	177.6442256	350.0505836	310.7080596	20.85147583	41.11732171
CNGA2	0	0	0	0	0	0	0	0
APC	8.622427545	7.121589721	14.70273523	8.700739101	1.931406393	3.339273223	0.404791662	0.841284526
REEP5	76.90984743	62.63750683	58.81171946	70.46999206	92.60637705	70.37409368	21.02299395	22.64254027
ERGIC3	38.20881295	118.9847185	111.0675119	98.18709519	41.05071214	91.6144171	8.545734657	17.07882951
UQCC1	36.54284694	17.54789243	13.52024252	11.46962189	41.18233511	14.73078135	1.387454497	2.022168315
SPO11	0.145552285	0.431061114	3.115577909	0.293440236	0	0.189222227	0.055694863	0.037554918
NCOA2	32.76422689	14.38477351	31.54549684	18.57315172	3.455678044	6.645303898	0.818120574	2.193447803
PRL4A1	0	0	0	0	0	0	0	0
TRH	0	0.305309001	0.23856001	0	0	0	0	0.053198279
NR2C2	10.66141493	2.171445106	16.85653688	10.66028738	2.015518578	1.857955757	0.564409166	1.587392462
NR2C1	10.15807721	8.162956686	7.417471249	5.962682346	8.430864664	6.232492227	0.284410102	0.543368395
SMPD4	17.64688555	20.53327875	22.72996353	18.46521011	25.202116	17.76301295	0.758432249	1.48473618
PEX1	12.06890705	4.386237264	6.057526089	4.013583656	3.813088393	4.341597667	0.51031144	0.782049625
OTX1	0	0	0	0	0.059696596	0	0	0
KCTD20	71.15961129	47.6680846	76.83037853	117.1861858	77.0936215	57.21700331	3.730255958	4.01843201
ITGAE	0.12458208	0.161418555	0.504511979	0.816280787	0.211967875	0.275332591	0	0.160721278
CTNS	11.10790138	5.513929169	9.055009137	10.56083059	0.477255892	5.316765142	0.708397264	0.933629003
P2RX5	0	0.132321813	1.033926055	0.420357733	0	0.526638247	0	0.030741719
SHPK	3.632663205	2.017187306	3.871305486	3.035447546	0	1.342203655	0.204845145	0.616636662
TRPV1	0	0	0	0	0	0	0	0
EPHB3	0	0.06718837	0.157497402	0.525984274	0.102933677	0.259543453	0.027779241	0
TUFT1	6.042170931	4.134649834	5.084381961	3.691303065	17.5492672	4.546378171	0.560486511	0.755869541
RCN1	38.21403282	38.53962514	49.17381649	27.90046474	0.7089251	27.09150165	1.557901719	4.123632267
DNASE1	7.219497193	3.769075758	5.568824777	1.586104915	5.249350403	1.708652777	0.028333384	0.167169939
TRAP1	328.7186063	163.9363383	147.5037031	114.253003	345.5635742	161.5947821	8.521301008	18.48529564
NAA60	28.4233281	27.35760714	34.48796091	41.35600735	37.75500679	21.042712	0.881532156	1.15795152
1700037C18RIK	1.061128929	2.356943856	1.943964679	2.807812496	0	2.781988931	0.392501218	0.935445651
ANKRD13D	19.48767591	5.067136535	20.40056591	16.66235072	0.263150363	5.157390264	1.42035484	2.124990097
TYRP1	0	0	0	0	0	0	0	0
TPR	125.0060461	48.71214412	65.77546771	57.19461504	63.21776287	43.74875047	4.15287343	7.786330352
PDC	0	0.599134737	0	0	0	0.708719144	0	0
ODR4	58.88062079	19.86489289	18.19945222	12.97909424	15.63113153	20.4666961	2.066616293	3.753151524
PRG4	3.200245844	4.343947874	0.578563762	0.10081009	0.075624987	0.38137121	0.122455826	1.410599587
DHX34	13.16260094	9.607534842	15.30147572	10.32667332	8.239766899	6.780133781	0.323102912	1.425750904
KPTN	36.55553693	11.98335543	15.0704806	10.58973641	16.37266263	9.460239171	1.895542396	2.997064584
NAPA	126.6235677	117.048826	118.3839871	91.70292211	119.6896261	84.52162562	10.02492524	16.16047356
SRA1	54.82914795	23.43227025	39.68489564	32.60874983	39.11187433	23.15791625	5.538747083	7.183448501
CALCOCO2	0	0	0	0	0	0	0	0
ATP5G1	73.54636647	48.79685633	21.20678042	27.37661644	112.0210521	56.68774731	18.11234353	23.30803728
SNF8	30.05983629	52.08842986	35.27373079	38.68215348	47.39655539	50.49739726	12.97061992	7.893456036
TBCB	37.20304288	67.17687262	47.39568661	60.34157377	55.8911661	76.81809627	23.6855497	26.03985638
INPP5K	16.24053997	26.39078635	41.2132408	30.80832393	18.2519217	17.87495964	2.935619041	5.681368107
CRKL	29.84300357	23.54475359	66.83682006	50.81997672	31.25310764	18.55331043	1.311521024	3.830937072
UPK3BL	0	0.810720754	0	0.993401044	0.24840748	2.391519176	0	0.056505309
EPS8L1	2.741982233	6.790444451	7.46650146	2.787809856	0	2.741098391	0.311143835	0.463519527
CLINT1	63.84135695	66.27781055	116.6945172	112.5152459	81.5012209	55.02065595	4.382682149	8.320866355
PRSS16	11.90926185	2.161147999	3.85014772	7.23819749	10.33005146	7.346545238	1.429653399	1.50626877
CDKAL1	13.51084336	2.847467411	2.953678228	2.618221594	3.54047132	1.675293087	0.576703572	0.66729154
RHOX6	0	0	0	0	0	0	0	0
CDCP3	0	0	0	0	0.102884598	0	0	0
HTRA1	3.964644035	0.476998918	0.630746368	0.39964542	4.497046834	0.180395362	0	0.102294432
ZBTB17	11.18751578	53.15904555	84.64948446	59.91054139	12.27243153	42.06306158	3.019124127	5.811112649
CLCNKB	0	0	0.500442673	0.054498824	0.245301209	0	0	0
FAM131C	0	0	0	0	0	0	0	0
FBLIM1	0	0.284416193	0.222234947	0.387226553	0.072621707	0.332932625	0	0
HSPB7	0	1.411544177	0.775040032	0.051940193	0	0.107178094	0.504741482	0.425432531
EPOR	22.46646071	7.161824691	3.429838173	3.695818806	0	1.866006357	0.286556007	0.88561027
CCDC159	0	0.820480887	0.641101075	0.651622505	0	1.248572764	0	0
MOB1B	11.8447202	7.294027602	14.64920008	8.906981331	1.033486157	3.977941363	0.566540458	0.994223558
ATP6V1B1	0	0	0	0	0	0	0	0
VAX1	0	0	0	0	0	0	0	0
ATP6V1B2	26.89493444	32.93561849	48.42035206	75.096708	46.12596778	51.94281761	3.474313777	3.400277526
EPS15L1	34.34074695	46.07531756	60.23104798	48.94815057	12.365805	31.46337317	0.876021144	2.203401223
TEP1	4.332033735	8.225401252	16.5528169	12.0615011	0	8.356820831	0.50263659	0.919428817
TTC5	160.5801432	36.14951436	54.16102671	34.45175257	157.1783822	32.32135599	2.467297545	4.55915893
OSGEP	26.1464778	34.86253726	27.97685554	21.0208691	39.36853183	27.8848047	3.789436459	9.238749727
AAMP	95.22844523	109.3638383	124.3139109	83.18241507	164.3647209	106.0773022	8.942320772	16.56487935
TMBIM1	9.422426444	10.38094014	18.37449161	7.668861448	9.997385563	6.839753479	1.052306893	2.62307562
ARPC2	1288.520037	418.9103799	633.1314601	718.0508194	2193.761475	363.1967733	67.20032006	85.75866037
KMT2B	6.958433674	23.34888443	67.29957866	49.24972823	5.261910333	22.09738986	1.237999988	2.5396357
ZBTB32	12.10671423	0.537820522	0.420238083	1.098346679	0	0.346259817	0.055590893	0.218661401
ETV2	0	0	0	0	0	0	0	0.14050843
UPK1A	0	0.074339841	0.348522576	1.012121011	0	0.522125513	0.368832467	0.103626203
TMEM147	23.60852824	134.4210734	79.86954803	89.24231385	6.694715607	171.74051	47.25010912	62.56921268
RPS9	1364.99833	2176.614689	1941.335146	1489.263229	1649.818172	2137.859061	323.7247465	487.3590059
TFPT	82.20892426	50.22371191	34.91358518	36.76392628	80.5818558	47.69175297	4.109390493	8.276075234
SUSD2	0.17533349	0.55171353	0.659319769	0.176740271	0	0.638228261	0.375706764	0
GGT5	5.061199614	8.63207048	13.03657918	7.014985937	0	3.336851676	1.991975686	2.098726004
GGT1	0	0.557450735	0.967947973	3.077993223	0	0.456779461	1.049963275	0.366944913
CRIP2	0.271896383	17.16159492	6.921081638	2.672259853	0.154204357	4.701194238	3.932704737	10.97907035
CRIP1	147.6838597	163.644553	92.02682568	52.04099843	21.29440433	70.84228729	63.34922755	153.9373386
CBFA2T3	188.0057865	29.11375478	55.17765628	27.58980407	41.48462134	15.07187734	5.991145954	9.328582735
FBLN1	1.045257342	0.919002459	1.247196974	0.856085688	0.666912663	0.237801395	0.169984087	0.741658051
PGRMC1	396.7621254	97.16093131	137.7029526	84.8064207	236.5249874	71.91667404	7.314597968	13.95611144
GCAT	23.71168045	14.23670695	9.988174953	7.021191998	47.90826257	16.53037714	2.574508407	2.638391485
TEK	11.62737879	5.851280689	4.764719789	0.366270957	0	1.070711886	0.148305302	1.250024065
MPL	114.219277	46.67594552	57.92991914	12.34986088	0.109423579	7.80065754	1.166462811	6.396886168
ELOVL1	45.64009205	46.65694963	40.75613116	47.74734705	81.69052192	51.63099234	7.145802076	7.589516986
MED8	43.54971894	25.45001298	17.65805135	22.42881745	45.08368123	27.68987658	2.255836807	3.36115268
HYI	24.80226747	19.03281659	28.2487882	15.10493245	2.19788329	7.523523733	2.491247093	6.032766663
CDC20	292.6877235	172.875828	155.5390831	138.0479419	351.39871	98.22368817	6.850664895	12.73090623
ADAMTS4	0	0.021961936	0	0.059801412	0.067292089	0.046274866	0	0
NECTIN4	0	2.650792828	4.010304575	1.190201352	0.086405485	0.891279122	0.244846273	0.412748202
PFDN2	93.10507011	76.35089307	54.54489269	41.28304181	87.05970408	80.51412616	9.470254395	12.39143629
RNF114	63.77128749	65.78699365	98.87303005	72.59688267	47.74109005	41.93864276	8.264065466	13.66783614
C330007P06RIK	11.53105823	11.79593236	17.29997088	13.11526965	14.69268006	7.555319336	0.782448304	1.66611505
NEURL1A	0	0.335279256	0.112276259	0	0.14675808	0.470966445	0.019803179	0.066766191
SRM	574.9935146	224.0242502	121.1025497	144.9916834	1144.096807	332.6899523	27.28720165	38.12549947
EPHA2	0	13.80919011	26.45433495	27.17055528	0.831001145	6.016161619	0.579355264	0.960892483
RBM14	61.8877892	40.57970464	34.07222663	28.17594759	61.34095522	39.94333618	2.010655765	3.596584587
ACTN3	0	0.109506131	0.456346999	0.198787002	0	0	0	0
A530013C23RIK	0	0	0.083040003	0.072345269	0.162814359	0.323448176	0.058586065	0
ZDHHC24	23.29031226	5.687584201	8.491950967	4.734893684	32.52289408	3.460352816	0.674010978	0.782722545
BBS1	0.7158168	1.58994818	3.815763296	1.005030179	0.231983477	0.731172182	0.093909861	0.18469268
SLC34A3	0	0.17919748	0.560079819	0	0	0.188788894	0	0.031224096
NDOR1	39.41668125	25.32751379	37.40195757	22.67636744	10.26218766	17.57260615	3.18867836	11.14175263
NSMF	21.68140414	12.29841526	18.67979449	7.255745859	0.264440315	5.243287631	0.900994086	2.436168225
PRL7A1	0	0	0	0	0	0	0	0
PRL8A9	0	0	0	0	0	0	0	0
PDK1	28.9060214	17.42282567	29.26471056	18.17424025	18.89040049	18.25522351	1.482252294	3.151767195
PTBP1	257.7829535	274.3662554	335.2170771	271.5633842	191.8149627	239.5340345	4.496591716	12.24000358
MVD	10.04657909	7.558348205	12.65546628	34.13842214	38.96597872	13.44003253	3.323436752	2.675803928
CYBA	160.3711588	199.1492749	316.4463911	941.8659261	355.2738192	280.2341996	432.8409578	227.3871283
ITIH3	0.313835859	0	0	0	0	0	0	0
STIMATE	11.67298478	7.340958552	13.87222342	13.75137741	7.417883185	7.167092624	0.861033245	1.560343002
SFMBT1	4.761983618	8.826540171	14.19538497	13.05051985	16.54196907	6.010155375	0.571952484	1.160411725
ITIH1	0	0	0	0	0.098291815	0	0	0
IHH	0	0.415893363	0.487451359	0.047185825	0	0.292102501	0	0
PRKAG3	0	0.086070272	0	0	0	0.120902828	0	0
CRYBA2	0	0.974020164	0	0	0	0.870676023	0	0
ATP7B	0.350936516	0.438462211	0.076133832	0.729613998	0.09951574	0.057028467	0.013428412	0
DEFB2	0	0	0	0	0	0	0	0
SLC4A1	0	0.583152051	2.328923195	17.46687856	0	0.439915565	0.089298531	0.120427589
RUNDC3A	2.716745027	3.484114477	2.413665982	2.053907044	0.44022434	1.816378969	0.16335771	0.6258621
SLC4A3	0	0.294834974	0.710325676	0.066901917	0.075281997	0.120795034	0	0.102746483
CDT1	209.0953989	123.0580773	175.1891424	175.6880247	244.2718185	128.1194398	12.29070872	26.30235653
RUNX1T1	0	0.053090546	0	0	0	0.00932203	0.010975226	0.074005697
SNAI3	0	0.199440367	0.207782916	0.090511262	0	0	0.192404896	0.092670129
APRT	560.1662038	239.3298218	162.7959952	232.5073371	1031.573731	349.9799475	114.0314498	122.7673751
GTF2H1	100.4098583	84.50245114	88.79325084	64.44053049	106.6261635	76.30747137	5.371668721	9.918840421
HFE	1.437960409	3.755847733	4.344303337	5.153770057	41.86389278	4.715018486	0.427955458	1.195501739
ABHD1	0	0	0.469520838	0.654481891	0	0.717462231	0.099376363	0
SLC5A6	15.87293071	5.373163012	3.722755553	2.810861153	16.5446477	6.80406338	0.744164864	0.627235829
TCF23	0	0	0	0	0	0	0	0
NPHS1	0	0	0	0	0	0	0.00659757	0.133461784
APLP1	0	0.735291746	0.10943555	0.619718642	0.107283708	0.590207772	0.014476603	0.073211552
QRICH1	42.66994459	42.02529423	60.56676501	45.04667103	47.50066773	28.79493189	3.464065714	6.14638317
P4HTM	3.961229753	2.253949583	3.861851141	1.737699896	0.083206927	1.525841345	0.202099333	0.302833594
USP19	32.22797709	77.42910028	134.7979138	95.13337238	11.3433189	56.31925217	3.972227465	10.20615917
POLA1	34.06260384	26.15451569	30.62652517	22.83076495	10.57737256	19.86814064	1.704812607	4.636634709
CDC42	717.3326962	358.1183993	338.6828255	346.8030255	938.0680495	299.3776856	34.50190839	39.81684882
PKNOX1	16.23030466	11.38830924	15.13824564	10.43401013	0.798385676	4.973540967	0.640056159	1.570383541
D130043K22RIK	0	0.040044319	0	0	0	0	0	0
GMNN	107.5195225	85.51903088	81.80931089	81.18847864	115.550851	82.70229336	9.480504988	18.19301237
ACOT13	15.03952797	44.8334199	24.72818432	18.55129375	13.46775087	31.59163504	12.90286979	22.46575845
ZFP184	10.72214449	8.660242325	9.492420271	4.13494505	0	5.512281023	0.522171442	1.341329552
CYP27B1	1.99549129	0.820799644	0.4489451	0.055875057	0	0.230595293	0	0
CDK4	426.3202231	323.771127	233.2713055	182.2901278	482.1750502	319.4750862	17.54295608	32.08833706
B4GALNT1	118.1098547	175.2360129	153.2727813	215.791727	290.8364611	268.6459858	8.968214617	12.49923013
METTL1	40.44250596	35.93908089	27.65589183	23.2035444	52.77671976	40.81054784	3.846244686	5.799948262
TSPAN31	143.0540853	31.63532919	45.29996514	34.91203272	160.5564375	41.20803284	7.029632169	10.87883741
KIF5B	105.575656	31.74107145	66.16735273	60.46569683	62.32767044	25.30322613	5.339151299	8.970575
SAAL1	31.09212391	14.07293217	13.17436104	9.029071444	37.81603432	13.12092858	1.412798154	1.75487524
TPH2	0	0	0	0	0.224852342	0.025770766	0	0
KRT23	0	0	0	0	0	0.047408329	0	0
CNP	21.32910943	22.81687677	31.66482597	31.81561652	8.005151176	25.93427123	1.63229567	2.569539713
ODAD4	0	0.137480936	0.02685595	0	0.052655758	0.241399172	1.996572489	2.718919272
SULF2	0.588563605	0.671805745	2.837461787	2.323703195	0.611967069	0.816159894	0.180168765	0.151859232
SOD2	164.7657954	46.9620173	55.51710655	80.90009755	218.802232	71.26430229	26.08676295	20.5822804
TMCO6	12.24970272	15.87169927	23.07716885	22.16305492	16.38860485	11.4333131	1.634541536	1.904480804
STAMBP	31.42027931	4.782334884	3.356772269	2.717534236	18.09922247	3.472730603	0.435669939	1.094580348
EZH1	6.443505745	6.758490747	11.82654836	9.665483579	0.391542273	5.734082035	0.639875583	0.752097813
HAP1	0	0.953705545	0.175340974	0.534655746	0	0.275814258	0.011597427	0.019550297
P3H4	0.52406842	0.582021566	1.89489815	0.792409893	0	0.408782564	0	0
CTNNB1	117.522266	89.39464302	192.1819602	114.4035373	98.77195838	67.55891474	2.852339376	7.696191509
EIF1B	174.2627508	152.5226547	108.0153938	119.8258564	127.7757147	110.0369554	18.05143991	33.64173273
KLK4	0	0	0	0	0	0	0	0
CHRD	0	0.108568257	0	0	0.055442779	0.025417621	0	0
PSMD2	94.27040847	130.3064561	107.7662646	112.4792287	169.6928827	144.9888889	7.874210861	11.1041328
SYNGR3	0	0.153023053	0	0.138891739	0	0.107475667	0.084357144	0.035551143
VARS	99.32479612	169.9458345	195.8747838	146.0279459	60.94877725	111.0529124	6.121481155	14.76992148
VWA7	0	0.07347803	1.377928812	0.200077527	0.750463589	0	0.020253147	0.034141626
HSPA1L	0	0.555533934	0	0.290902904	0	0.030013768	0	0
SLC44A4	0.183390266	0	0.424379246	0.277292537	0	0.500666691	0.042104028	0
MSH5	7.332690215	2.733637121	8.514079829	4.684768588	3.338666651	1.074108366	0.458415284	0.919330945
ABHD16A	23.39558608	35.72627316	62.54717475	46.5859499	13.16814221	28.84811562	3.445242696	7.179718969
NEU1	6.115301461	10.38541321	21.49225664	49.39199336	2.167659696	26.21535834	3.954582918	2.899299053
DDAH2	7.165229239	48.67388262	60.00211049	24.28639324	0.203185779	18.3039899	4.71579206	9.65971202
CLIC1	55.19934883	368.4667241	410.0017775	405.8046027	55.23524646	284.1149026	82.6419134	95.93125209
LSM2	64.09629446	34.58670541	20.7925635	21.08056688	84.71822029	34.50775884	9.796595596	15.65028544
POLE	11.710816	17.29378515	23.86019075	17.02413841	7.018757787	12.85764018	0.363965928	1.880244532
ATP1A2	0	0.270171136	0	0	0	0.168670726	0.018617183	0.01046127
ATP1A4	0	0.028807449	0	0	0	0	0	0
CASQ1	0.877566134	0	0.50768896	0	0	0.722545706	0	0
STX1A	3.211049375	3.169899901	2.910324741	1.726300323	0	2.282037097	0.147443062	0.138084054
CEACAM9	0	0	0	0	0	0	0	0
ZFP775	21.65042223	2.314852267	2.294987766	1.321647839	0.076266481	1.608353265	0.051456069	0.572495706
SCUBE2	0	0	0	0	0	0	0.010516714	0.035456979
MRPL49	37.45080575	42.32838025	38.82626501	26.72657759	51.69024978	53.90054487	4.895151504	6.456207338
DENND2C	4.410565321	1.216873173	1.709088714	0.796916161	0.094393393	0.735665559	0.063686077	0.311339473
MARK3	46.32390494	39.75415159	71.23734243	53.27541515	1.624106871	39.87819906	5.027628519	8.105860009
GATAD1	24.5098803	45.18968762	51.56879844	42.99489083	17.5505129	27.85836501	2.724505026	3.568266873
PCDHA11	0	0	0	0	0	0	0	0
2310003L06RIK	0.356026518	0	0	0	0.403836489	0	0	0
M6PR	183.8043677	128.4362482	126.959921	150.7893318	242.6397796	157.1418994	8.305754843	9.728574585
LRRC8A	21.7262125	5.688896029	4.445146032	1.43555316	11.27001901	2.996695022	0.456224701	1.99960326
MC5R	50.58793667	16.90917904	16.19580211	4.331999869	0	4.661071069	1.240365813	1.837492346
PPP2R1A	79.81492154	176.0615237	171.8825224	153.8366958	229.7852357	146.8492315	11.46573554	15.99056711
FANCE	11.1165729	13.83933183	19.29345648	14.45905329	14.74485302	13.05330186	0.891905195	2.081802567
TINF2	79.55757094	42.77808219	84.63383574	60.97539355	182.7197275	27.95097877	3.949952811	7.50684095
TSSK4	0	0.563229993	0.977982979	0.170405682	0	0.17581525	0	0.436175459
HAPLN4	0	0.059081048	0	0.040218791	0.090513128	0.041495546	0	0
DUS3L	111.0196735	68.29933358	113.7592519	70.44362236	184.1138424	65.23791648	5.006704557	7.896537174
GTPBP3	9.168040303	12.32960971	18.0663699	10.32459969	25.26679422	14.43282566	0.975691795	1.848052647
TGFBR1	8.821818395	14.8092154	42.67310633	26.1275151	2.922684696	8.800180199	2.399701893	5.893268492
HOMER1	7.33630915	1.61945755	5.517455523	3.697585872	0.462304722	1.85096527	0.457470029	0.504770716
RAD51C	5.467573306	2.024064962	2.899505375	2.985364508	0	1.963163345	0.19925142	0.638185188
GABRB2	0	0.016609578	0	0	0	0.011665729	0	0
CAV1	0.994269179	0.153363697	0.143800982	0.083520555	0.187964545	0	0.01268174	0.17102536
ARPP19	35.34559738	39.53126404	37.03306068	32.40863747	28.33869811	32.53940547	17.07563369	25.07189685
BCL2L1	15.05799642	14.07417239	11.41113781	9.941495731	12.91594311	7.215555992	3.304740784	2.343972296
KHSRP	167.2081666	84.56248219	139.307327	106.8755396	128.1720337	70.32627614	1.521541774	2.417308443
DIO2	0.490891544	2.525981606	2.328719972	2.523633985	0.668174669	5.041569581	0.127729312	0.25331642
CCDC124	588.2515563	182.980297	103.8340953	122.6674	642.7310396	172.9836785	47.55927997	64.49383219
CCT4	292.6232888	192.1631274	190.7046788	133.3464011	380.9209551	174.5264122	7.963758174	14.94961535
0610009B22RIK	58.32913016	16.40653477	11.41359053	10.08774318	22.70265151	13.00997614	2.231935349	3.8362462
CPT1C	1.634688174	1.550703001	0.591061678	0.566432636	0.463551659	0.664107012	0.20328924	0.15816631
TWIST2	0.359615948	0.033281952	0.104022386	0	0	0	0	0
ZFP655	30.38080237	32.6836612	55.4112088	35.12061716	21.91368426	17.90570593	2.980385519	4.721665571
RHOA	89.78752201	84.06972995	86.28665258	98.68358132	68.58764532	67.46172366	4.854821744	7.59450503
ZMIZ1	33.76958293	41.02994096	73.67658159	55.43645323	22.09870468	25.29813392	1.681050009	3.280646885
ANKRD26	14.79299265	6.277334899	13.11017668	6.067786167	11.64747841	4.552095098	0.367328084	1.218140093
ALDH16A1	83.21470967	97.40011777	82.96010372	74.4624333	75.71343763	73.78907768	5.585067805	11.22336422
HNRNPA0	126.8008786	361.4849446	1156.32442	895.2111699	66.59630141	299.3527081	5.757130957	11.76703012
PRRG2	26.00148264	15.25413356	20.52389793	15.77048663	0.249942043	11.40124559	2.46203979	5.060039501
HNRNPH1	429.5470913	489.1990888	731.9965214	441.1423327	243.33796	340.7947185	12.39552568	28.07936633
IFT43	0	1.363056957	0.213011002	0	0.835290183	0.670139674	0	0.380007316
ID3	125.2312842	71.95814367	35.02609725	41.03475387	29.63857684	39.52044096	16.92411082	43.08234813
TCAP	0	0.334294032	0	0	0	0	0	0
ARID1A	36.55212827	67.98834509	138.6005386	112.6165953	21.01235924	47.57702216	2.599394166	6.794211928
CRLF1	0	0	0	0.349932836	0	0.045130192	0	0.044784925
CTSD	73.6327572	281.8522034	343.2085867	456.4177177	126.5660269	231.5949584	55.03268861	45.65480908
RPLP1	1659.095803	7412.083442	7665.545178	5564.328685	1432.016427	7680.056927	1946.710368	3725.645463
CABS1	0	0	0	0	0	0	0	0
HMGCLL1	0.314210227	0.019386477	0	0.052788547	0.118801595	0.013616083	0.032061598	0
TTC9B	0	0.051479978	0	0	0	0.253098561	0	0
PHOX2A	0	0	0	0	0	0	0	0
ABHD8	22.42590413	25.11870202	36.17699454	27.09802316	10.92504855	14.4650336	1.32017868	2.856037352
IFT22	28.63043296	13.61451361	10.20333328	11.48027992	88.54411629	13.34587832	2.929481858	1.632514799
FZD3	0	0.699747716	1.445017859	0.306222276	0.076573207	0.298390963	0.15498904	0.226435634
1700008O03RIK	0.621181506	0.114978954	0	0.391353458	0	0.181699678	0.023769203	0.060103198
MID1IP1	33.7920696	33.1108185	52.20921688	71.43809784	29.05165163	36.50430218	4.556415563	4.013470124
AP2S1	360.9588884	205.1738707	104.5229939	153.8860551	368.3121837	212.2997806	92.75196933	111.3399492
FGFRL1	1.436007751	9.682750942	9.850418924	6.048605425	4.072114704	5.093839237	0.549481271	1.032146039
BRME1	0	0.922017954	1.235038854	1.613967033	0	0.925112661	0	0
FHL2	0	3.06274659	4.612244027	2.274471202	0.341249284	0.938669926	0.460473499	0.465744338
EMC10	96.65100836	104.9488438	108.4899283	87.51619893	134.9292884	97.46710441	12.74192683	19.157508
CLSTN3	2.297546332	9.419716785	10.63339947	3.908217273	0.130303923	2.001207879	0.448363824	1.482013234
FBXW9	11.30286849	5.308387648	9.954785535	7.737415314	0.095676898	5.373200907	1.007011849	1.849909986
SPIB	0	0.589327276	2.014617656	4.463107815	0	0.698479413	0.456860997	0.256716937
FNBP4	148.854617	97.77392043	126.8407228	83.80718665	81.96356293	71.53418541	5.460318249	10.70339989
CERS4	3.490157221	4.694399726	8.291866643	3.00216351	2.084990274	2.09926046	0.438041185	1.789030692
SCRN3	0	3.554139169	3.737093338	3.912924991	3.495554971	2.111024475	0.072566416	0.137619472
PHAX	84.72085827	45.04894047	34.75442669	27.30231712	54.60103675	41.68616743	2.318379459	6.723420038
TLE1	1.703417889	6.512113756	10.99167094	8.222196422	0.037157037	4.514158966	0.556540714	0.946637442
1700109H08RIK	41.19105893	6.830865124	12.88535692	4.603068182	6.131008119	5.403419298	0.413651675	1.082034221
RELT	30.27549651	25.76510102	27.17838551	33.19315656	1.973627719	22.14510995	4.687170973	7.609559609
SNRPB2	8.989139972	67.92265012	42.46986076	42.58794075	9.289935443	77.41421752	13.254118	15.2561565
UBC	638.1778417	523.4741797	444.8068065	352.0243289	418.6628577	374.3554561	712.6284283	1418.371067
PRPF31	78.80191067	43.52497237	24.09934184	25.25287513	59.27197023	50.45849179	4.528996874	5.874952229
SERTAD1	31.42304885	369.8863975	259.7854607	136.3316459	36.60609507	190.5638468	59.27445111	136.6799937
CARHSP1	3.004793834	16.75952447	35.05634739	60.62853534	31.24275539	9.661631143	2.330199552	3.64384867
ELK3	54.81329503	42.3708502	54.45942279	29.71275866	6.473498918	27.52517181	3.052514243	7.039009141
HERPUD2	13.31103228	31.99135412	55.46902759	45.75690649	5.072165697	22.06353239	2.371614719	4.212590212
RDH13	14.19204298	4.677176489	6.708473871	3.358400141	8.147087341	3.588763804	0.158941906	0.915445979
ADAM21	0	0.471755371	0.170130739	0.098813051	0	0.152924841	0	0
NUTF2	403.793651	71.03357099	48.28231328	46.38016218	584.458829	66.15571924	9.708226478	15.91618892
FUT1	0	0.204722702	0.575872768	3.40045199	0	0.517632805	0.067714591	0.142686856
ARPC5	775.3237669	166.0207566	279.6120368	365.8118842	1317.311522	179.5195751	27.7675939	27.82017531
RNF151	0	0.088845176	0.555369308	0.604804019	0	0	0	0
ELAVL2	0	0	0	0	0.077871995	0	0	0
POU2F2	20.52366792	5.403127309	16.24561496	11.51487775	13.76336181	5.65176287	1.411467916	1.261247098
MGST1	1.134049695	9.445923773	18.77999386	60.65832782	2.733469488	25.50535146	15.51330184	7.827150191
NFIB	0	0.035313537	0	0	0.129842193	0.004960489	0	0
HTR3B	0	0	0	0	0	0	0	0
RAB25	3.752430124	0.189426624	0.690726054	0	21.47514584	0.798262186	0	0.044008618
UBQLN4	25.32209637	64.16671976	55.61169205	42.55367241	14.75152273	63.81724721	2.327556404	3.160236872
RBFOX1	0	0.076345638	0	0	0.077975174	0.053621322	0	0
RPS18	104.7028111	1303.180399	970.7521078	697.9225687	53.66429251	1208.787929	197.2867742	344.102269
RPL10	1732.980668	1407.085755	1215.812433	1042.484691	1844.931426	1454.788551	174.8312905	282.2047145
RPS15A	86.83537886	333.4891674	283.5645269	199.5392376	67.1612607	303.3553893	52.20211796	86.62553135
NCAPH2	64.57539107	108.7823678	109.2823061	95.48190011	80.72598102	76.08511727	7.178746743	15.85475974
HIPK1	26.72100697	28.51441719	75.6746275	72.7018652	8.659802474	17.39623754	2.004914017	3.143660485
GPRC5B	0	3.102941756	6.061382193	2.360799583	0	0.640985187	0.056599453	0.127216272
MAN1A2	27.35743687	8.550107875	17.00760139	16.17077005	4.67092719	6.88964565	1.129029707	2.753252905
CEACAM5	0	0	0	0	0	0	0	0
TPPP2	0	0	0	0	0	0	0	0.298082662
ACYP1	21.50503367	20.66809191	16.98685566	13.65270567	9.616429551	16.88183124	3.544711645	6.669059552
CLDN13	0	0.792029347	0.928304743	5.122072198	0	0.764886963	0.08186675	0
CD163	9.405593444	2.495360178	8.161976238	9.586403958	2.667162162	2.133027569	0.1759513	0.269644451
HDAC5	1.430026332	28.34630636	64.41641945	40.78790036	3.907692968	15.48103335	1.188900092	2.825979804
RALA	11.26961884	22.2766369	20.17414187	20.95177224	17.12438238	16.06063135	6.590441168	7.022489891
CLEC3A	0	0	0	0	0	0	0	0
VDAC3	567.1009554	186.5534542	147.2178465	123.9116353	704.4422399	186.2411064	13.84247085	25.5079577
SLC1A7	0	0.031439558	0	0	0.096331829	0.044163116	0	0
VPS72	169.848717	51.81695297	31.07507993	24.22729556	142.2248526	38.77907538	4.116745697	8.679783756
GABPA	9.734292133	23.77620014	39.13004996	33.18005681	3.18723351	18.91706547	0.867835059	1.670091059
BMP7	0	0.262843778	0.492909261	0	0	0	0.010867358	0.128237104
DYNLL1	20.2462854	91.29853613	50.58600615	55.16272861	14.810833	91.76028386	37.55679266	57.44374729
PDCL	41.6887975	17.96756898	33.13993486	29.48531652	45.99273424	14.79529151	2.386979959	2.610587449
TMEM184B	17.11799138	16.27312976	34.56466388	42.887051	25.63761948	14.84312822	0.928462879	1.179223343
GM5965	0	0	0	0	0	0	0	0
RSPH14	0	0	0	0	0	0	0	0
NF2	5.937061704	19.11525114	32.02499479	20.65142091	0.142274701	19.81768886	0.543949079	1.596587514
CABP7	0	0.321573559	0.125634343	0	0	0.169392775	0	0
ZMAT5	30.63910584	19.63763149	16.66708684	16.94061872	13.745811	19.97531722	5.249508575	8.200378226
EWSR1	309.4609378	256.661756	307.1665893	209.0501251	131.179587	211.1396199	12.21476308	22.31103559
AP1B1	32.81268812	34.37408566	44.95920137	38.96580136	20.56840992	30.86304235	3.427462076	6.04517892
DERL3	6.407677869	2.134877757	10.25593767	21.42264726	6.056791652	7.441617321	3.465304343	6.006945735
GSTT4	0	0	0	0	0	0	0	0
TBX1	0	0.237787089	0.092900128	1.052161589	0	0.501028939	0	0.082865974
GNAT2	0	0.740692888	2.094548921	0.672291666	0	0.842269517	0.131246478	0.221247999
BCL2L13	15.32108749	15.19060918	22.92170875	22.10582976	13.49684283	13.199665	0.970682593	1.142185594
2610028H24RIK	3.347275712	0	0	0	0	0	0.02561637	0
SPATC1L	0	0	0	0	0	0	0	0
DQX1	5.007696773	2.471761666	1.593377123	3.575578716	0	3.862690347	4.12615366	5.168277329
CCL8	0	0.413451719	0	0	0	0	0	0
LNPK	6.421584271	5.42378738	7.375918993	10.84088409	6.258517088	3.460875367	0.486666261	0.538886822
PRR29	0	0.428920185	0.47878053	0	0.375492977	0.430359834	0.278674608	0.170826955
MYMK	0	0.419471532	0	0.285550752	0	0	0	0.097453895
FAM163B	0	0	0	0	0.109386599	0	0	0.149293175
TRPM5	1.694826456	0.561371535	0.928885115	0.561981852	0.202360079	0.185543071	0.006826494	0
ASCL2	2.461474776	0.911224152	0.813720403	0.177230309	0	0.731426104	0.322927256	0
RARRES2	0.214875945	0.079545869	0.124309885	0.270749992	0	0	0	0
PTTG1IP	59.63641628	50.69091855	65.291354	54.11181202	36.56223119	29.73392019	6.080971894	10.27245404
TRPM2	0.37050102	0.66864232	2.987391583	9.255145642	0.131329606	0.499724494	0.56353728	2.300265416
UBE2G2	76.53296005	39.36941352	44.75114939	51.05665465	189.7313031	53.28785922	6.61157358	9.358520359
MPO	1653.960391	1546.173946	788.5341941	2026.870876	5977.966188	3945.39351	211.7975561	154.6068754
LPO	0	0.471743795	0	0.367010898	0	0.780989846	0.04179513	0
MET	0	2.421161206	2.085310861	7.491725259	3.203450435	9.565320358	0.364013325	0.076704172
SLC16A12	0.281762779	0.208614	1.915311222	0.177514682	0	0	0	0
SYN2	0	0.015024451	0	0	0	0.021104832	0.006211906	0.02094337
ELK1	0.424241226	4.829340437	6.841409863	4.730824016	0.120302898	3.557342711	0.284084166	0.24628796
NAV1	6.200865495	8.65095691	16.41962374	9.841398396	7.089684129	3.974910177	0.353385401	1.063781099
TNPO1	15.36707397	37.62984145	88.68982107	68.36551224	33.91814621	38.50237155	2.44369244	3.827646834
MYOD1	0	0	0	0	0	0	0	0
OTOG	0	0	0	0	0.03222891	0	0.004348891	0
RNMT	13.29765595	22.25298669	22.17909217	17.40213753	11.73150778	18.05566796	1.606826007	4.283755315
KCNQ1	0	0	0	0	0.237240371	0	0	0
SRP14	443.1961106	171.4942373	133.1719831	110.3641312	448.5403434	149.4435508	41.15403864	55.26602214
6330409D20RIK	0	0.073820345	1.499710586	3.015144563	0	0.674019888	0	0
CDK9	30.07648095	124.5832877	117.8963465	103.0867529	15.232588	100.4057213	9.112172351	17.85173167
TOR2A	14.03386497	25.66457489	21.75855009	23.38882237	10.29392451	25.27462386	2.505994913	2.510540136
FPGS	12.90928558	26.08970606	23.40347736	16.07693797	20.94267141	25.64202064	1.033885329	2.807951218
MRTFB	16.82294603	4.288929219	7.10648775	4.447455616	3.168342073	2.228296947	0.25263041	1.113814547
CBX5	53.61104713	30.42662174	35.67094638	26.5734473	25.62516505	20.8263959	2.255085362	6.016993476
ODAM	0	0	0	0	0	0	0	0
APOBEC3	250.7823755	123.9579638	84.12936595	55.84555294	137.4940096	83.97598777	6.332755845	13.67710862
ST6GALNAC1	0	0	0	0	0	0	0	0
TAF7L	0	0	0	0	0	0	0	0
SARDH	0.94558074	0.038894298	0.273518362	0.026476877	0.238346794	0.163904349	0	0
VAV2	7.262838001	9.471422531	14.18071076	12.85354165	0.14042297	6.673707882	0.044212781	0.670782979
TEX15	0	0.142722915	0.428922071	1.494724544	0.033639051	0.030843498	0.004539172	0.015303766
PPP2CB	87.51311198	135.9511218	163.6370118	205.8093756	101.7466697	142.7808545	4.329320894	6.572347232
G0S2	13.75995486	7.398222464	22.7439991	89.66195274	0	8.603441531	47.13588595	12.4260429
DMAP1	29.44485175	22.72235598	16.28289718	16.53193698	25.41756973	20.6594924	2.883007805	5.753809558
PLA2G12B	0	0	0	0	0	0	0	0
MCU	23.20362796	8.011103931	6.735674464	14.68083277	11.19982512	7.295318934	0.780826558	2.154867754
OIT3	0	0.454678253	0.888182533	0.309517351	0	0	0.109659749	0.052816655
TEX11	1.417327423	0	0	0	0.178628557	0	0	0
BCR	18.33397688	32.14193397	58.68963076	44.97062517	15.5474886	24.73134513	0.714903245	1.847136678
FXYD5	129.8802065	225.3856299	136.6901053	109.2734566	115.1238894	150.4588489	79.99609907	139.7180703
KCND1	0	0.599415061	1.155303668	1.14252707	0	0.771831274	0.024783002	0.208889022
TFCP2	21.59919772	5.330601209	6.654136003	3.805761854	0.597553746	2.670985274	0.416601	0.951479856
POU6F2	0	0	0	0	0	0	0	0
POU6F1	0.744836801	0.919114683	2.46571973	1.021939876	0	0.225938913	0.088669194	0.096090162
UBP1	32.61202908	80.28405479	127.9933318	87.97447838	18.57978261	49.66182576	1.46342664	3.289284104
NUAK2	10.91920616	12.746495	14.48692174	17.28070111	15.44061604	23.60203115	1.470719464	1.521362197
CILK1	4.655222825	5.930847231	8.365912847	3.294785877	3.117660447	2.903636754	0.212239764	0.645285332
SDHB	67.2923512	83.0846833	79.11327568	79.00917671	131.4071129	95.96513017	22.08179171	23.61043668
COX4I2	18.83054978	15.41655474	6.075408981	4.927924724	8.215100149	13.84076548	4.932939225	3.083339817
SNAP47	37.45893193	7.212478865	8.095382302	3.472136296	1.098858737	4.869770711	0.214178366	0.49991532
WNT3A	0	0	0	0	0	0	0	0
KDSR	18.35352318	7.650150899	11.99575891	6.337577027	3.098888643	4.571671261	0.852395962	2.629837668
VPS4B	22.04653734	19.79876584	42.65661933	36.56528959	15.81118489	14.79714844	3.021264614	3.894221518
RPS25	1098.805738	3567.527178	2673.966408	2078.370491	944.4863355	3393.589554	351.3257056	709.9613256
NXF2	0	0.8227174	0.771418349	0.112011212	1.386458101	0.751185716	0.051023261	0.08601217
TAZ	12.66117646	13.17507375	16.00362303	10.75182339	13.87867963	8.409763891	2.092600525	2.319698835
KIF19A	0	1.06467883	0.852201097	1.202055421	0	0.291815282	0.225465619	0.054296768
ALDH3A2	9.344254639	7.200380519	16.7463268	18.32654125	9.38939601	6.153126978	0.722879472	0.69446523
ZMYND10	0	0	0	0	0	0.104547725	0	0.103747887
TMEM115	48.90317943	17.8147941	27.46375902	22.15677745	87.77875697	18.63305082	1.25413966	2.483297581
HYAL2	7.972269483	2.117229377	2.556714202	2.664186497	8.846263325	1.870059197	0.066316294	0.022358463
IFRD2	42.41913528	70.78514501	47.64071441	47.83171824	60.1443775	86.93954089	3.196606329	3.853032085
HYAL1	4.684147677	0.615306358	0.699321268	0.266549317	0.085696306	0.019643642	0.208145725	0.44834726
TUSC2	20.46244962	11.06672434	8.785958009	5.156657323	82.32404786	8.562448901	1.37022467	1.649891708
NPRL2	12.47454664	13.17181593	10.74314059	12.28884851	0.160792323	11.05723329	0.715998547	3.291792137
SLC38A3	0	0.240220385	0	0	0	0.112479114	0	0
CACNA2D2	0	0.664633913	0.893241683	0.072390787	0	0.317427608	0.005495899	0.027794042
RASSF1	21.09041401	9.795587253	18.21708722	16.1661786	3.710217515	8.695109364	1.479526167	3.237295002
EPN3	4.209814425	0.155844968	0.527682776	0.176816321	0	0.01824294	0	0.108620237
RNF112	0	0.053855169	0	0	0	0.037825152	0	0
SLC3A2	104.9563957	269.4055619	349.7207272	254.9189812	135.1015005	206.4776485	35.23528467	59.94012393
NXF1	71.1956588	120.4755443	105.9792072	86.70229704	90.87796557	91.25370071	10.80211921	17.0892086
STX5A	105.1412267	38.50436421	61.82105213	43.4834929	47.4255129	24.69302176	4.308935468	7.897599531
SLC47A1	0	0	0	0	0	0	0	0
PIFO	0	0	0	0	0	0	0	0.065329563
TNFRSF13B	80.69637308	28.0109166	34.05284315	32.86209887	36.63598647	22.81283457	4.419952946	5.218233395
SPIRE2	0	0.997430091	1.700431177	1.172800651	0	0.159214668	0	0.031599321
PROX1	0	0.440678426	0.432876947	0.034284242	0.038578659	0.053058905	0.057262816	0.07897947
RAVER1	78.30679075	153.0199836	206.7383237	173.548478	44.69348817	115.2380032	1.625150189	3.403081504
2610507B11RIK	43.65630512	46.99509913	74.24818317	60.69703967	41.6826226	45.37827965	1.548861598	2.493825006
AI597479	6.766665952	8.767436199	9.40470063	8.027103054	18.06514302	5.814512316	0.47995507	0.596165324
TMEM86A	34.9287306	6.869285677	8.479700283	12.88900158	15.74156841	3.973232496	1.264930766	1.408155525
OPTC	0	0	0.128220215	0	0	0	0.084807595	0
TEX14	3.756172077	0.210683913	0.428018717	0	17.62330679	0.236757991	0.078397128	0.014684168
IFI35	167.875471	40.73780246	34.89026478	40.97314341	62.41097682	39.09471465	7.738754413	10.2318125
RDM1	34.06145259	20.59081439	15.61742571	12.32763391	6.781760771	16.11070483	2.135266777	4.113729991
NEDD8	669.9234284	451.7552142	271.9505119	286.6923251	1074.450772	475.259475	162.2661342	202.472648
GOSR1	10.64510159	22.80713046	28.86748545	24.21071804	13.58393338	13.35458039	0.763742912	1.836798011
MRPL52	38.5962923	106.8752189	86.93307452	52.2636839	16.0524094	65.49680851	27.60758688	53.17832316
SPACA7	0	0	0	0	0	0	0	0
KANSL3	26.15685957	29.64477034	53.06081319	36.28624963	4.800874308	21.94347472	1.541807609	2.872107355
EYA4	0	0.025199646	0.039380612	0	0.077212535	0	0	0
EBF3	0.11366471	0.042078038	0.164393076	0.028644174	0	0.014776745	0	0
UCKL1OS	2.03663544	1.047154185	3.338326672	0.798379675	9.497203011	2.118148512	0.311723396	0.963390871
MYT1	0	0.015298612	0	0.124972393	0.093750889	0.010744973	0	0
FAF1	28.12651438	35.9866574	31.89518758	28.9452102	34.12791006	29.54358998	1.131989063	2.775627754
GM266	0	0	0	0	0	0	0	0
TSACC	2.566144374	5.034852925	4.305235861	1.422703554	2.910745916	3.202620232	2.120952529	4.038859231
METTL16	14.25020812	8.646981976	6.559372961	4.92349954	9.510894407	10.30994774	0.651171581	1.34815688
DAZL	2.327847079	0.071812994	0.505014188	0	2.750466909	0.151313464	0	0
APOL7A	0	0	0	0	0	0	0	0
PIGYL	28.64570122	31.67747877	21.24627114	27.02454281	11.24739194	33.99366357	15.34559047	20.94136198
RBM25	85.00223279	37.86903422	45.54618022	27.81923756	38.20541632	29.3001537	7.628705739	14.77528301
PSEN2	17.12658498	14.77746307	17.03424203	13.81119958	8.66719615	11.90324436	2.661689888	3.97705025
ACAA1B	1.454410063	0.430731556	0.084140432	0.073303973	0.659887759	0	0.22260913	0.187631033
PLCD1	0.215281218	0.159391798	0.373633029	0.217008519	0.366286246	0.111948752	0.016475259	0
FADS1	48.38488978	43.46518865	51.20646433	29.4220005	0.280967835	25.84769057	1.516524699	3.685581661
LMBR1	0.975573519	0.938994793	2.455088347	1.10632612	0.221316202	0.849743653	0.13438742	0.151028549
TNFRSF22	7.037454698	2.179371955	3.758126292	2.387376736	2.072379307	0.897295661	0.165713678	0.314269745
CARS	19.07281056	19.51306208	33.32766324	23.20209391	14.75049123	17.9990695	2.222608279	4.003988675
PHLDA2	1.018216787	2.450097921	4.712464636	0.256596602	0	1.058969283	0.50650031	1.510622303
ASZ1	0.201735775	0	0	0	0.228826402	0	0	0
WNT2	0.5061734	0.093691276	0.073207772	0	0	0	0	0.097950888
GABRA1	0	0.057677813	0	0	0.044181674	0.060764976	0	0
GRID2IP	0	0	0	0	0	0	0	0
KDELR3	0.403614221	0.448247161	0.233498623	1.118844662	0.228907317	0.524710293	0	0.052069602
CFAP97D1	0	0	0.82748635	0	0	0.185949963	0.054731718	0.369054724
APIP	27.39410443	39.50820591	31.53095362	29.7712359	26.54134556	36.20668927	7.381229017	11.04396262
PDHX	5.373101483	10.24113596	13.90398152	7.794954268	32.86165481	12.15800478	1.344729077	1.761038993
VAC14	54.09310305	46.08532485	56.42716322	57.70944872	11.54454893	50.47546661	3.721395352	4.863039462
MCOLN2	8.15796652	10.7307571	22.79437992	7.436072768	0.098441285	2.888332278	0.982973674	1.701827167
SLC5A1	0	0.025739989	0	0	0	0	0	0
AKT1S1	66.6943596	49.89556071	55.56522354	40.59050034	77.02030776	40.79222844	2.459613497	3.906610041
TBRG1	98.17794222	55.33651106	56.03926728	51.87849768	16.26740825	31.77004789	8.429124762	13.25782991
PANX3	0	0	0	0	0.121728073	0	0	0
ADSSL1	192.894632	76.51722748	127.826632	179.2949801	381.0702882	105.8889618	11.12433207	10.60283712
CFAP161	0	0	0	0	0	0	0	0
BRF1	66.49657835	69.09536094	80.8939242	55.96283417	35.95082883	46.23998503	7.324236312	10.71658563
VIPR2	0	2.864007757	5.363457626	1.353470898	0.072524075	0.598473062	0.058717335	0.197964824
ODC1	572.0549388	1166.029135	1055.380866	605.4996265	356.715969	774.0415815	43.55587547	88.28232387
THG1L	7.950196143	15.45136954	13.03146911	11.35314433	1.932387737	17.34885404	0.521503419	0.512820818
ADAM19	0	0.089082429	1.113704749	5.194990258	0.045491911	0.281551505	0.141187064	0.041392223
PABPC4	49.46063263	226.0163031	251.0073093	194.9655967	72.41895362	266.8184804	4.349153327	9.598676226
EXOC3L2	31.12191271	5.707970712	9.043420292	4.619793087	0.080596351	2.918988444	0.163132139	0.953330106
ZFP296	31.09909989	10.68296727	9.400927397	9.390465695	36.70540623	14.53285229	1.458007841	1.518070463
PLIN5	0	0.050616634	0.711907878	0.62022116	0	0	0.020927605	0
SUGP1	85.59409905	51.73298815	49.80657345	43.26620385	24.05979047	48.46781323	1.833357013	6.084561827
DMRTC2	0	0	0	0	0	0	0	0
GM5893	0	0.101233267	0.316403501	0.137826924	0.155091014	0.106651704	0	0
DHDH	2.918169147	8.449409865	13.92779207	12.13402973	0.236431662	9.619752578	0.303083388	1.021842171
ZFP790	17.3178968	2.339144355	5.144757259	3.22401215	10.26415903	2.271659913	0.143278003	0.26165758
CPB1	0	0	0	0	0	0	0	0
SLC25A41	0	0.396832886	0.744178182	0	0	1.282090769	0	0.165949852
FSD1	0	0.060433017	0	0	0.185168733	0.0424451	0	0
PINLYP	0	0	0	0	0	0	0	0
FUZ	15.39994377	9.543850733	10.5260134	8.164213545	1.876188973	7.133186292	0.50633677	0.882987217
SPTBN4	0.775827315	0.1656963	0.20715281	0.240631426	0.033846591	0.085342925	0.091343535	0.053893644
PGAM1	538.917788	133.7336795	173.7389165	298.170297	939.9124452	221.7311642	18.67735586	19.30130004
EVI5	1.203731843	2.018372802	4.874674861	5.210439148	0.722847274	2.015942152	0.352225091	0.593761431
EVI5L	0.937347152	2.354647313	5.40336743	1.99097169	0	1.40136552	1.772860784	1.710233535
SNAPC2	85.17104259	39.41230264	34.80845421	33.82143391	82.51972899	35.18869174	5.629229953	10.57157153
GIT1	40.81559241	54.54340878	86.49994635	50.65592439	14.45096906	35.87016303	1.26387507	4.108956741
GLTP	358.2325896	163.3715046	160.1179042	135.8231932	145.6720954	95.75325565	14.52558686	21.85392527
BNIP2	90.52079851	56.93080586	66.03341072	58.65289594	121.2258697	60.14978093	9.101781814	13.76632871
CCNT1	57.46369872	26.8677922	52.02916439	32.02510262	7.175495688	10.54127335	4.526421302	12.00439459
SCARF2	0.345675656	0.159958986	0.049995011	0	0	0.134816539	0	0
4930579F01RIK	0	0	0	0	0	0	0	0
BRMS1L	13.78957582	4.981319804	10.80827455	6.557763169	0	5.493712674	0.970197563	1.434653497
MED15	92.95344085	54.86374763	73.58733621	62.40948177	53.10067838	38.57738937	2.478798397	5.702075487
DHDDS	25.03645467	32.41132595	34.4214859	41.77082791	30.53698617	31.54815088	1.627458641	3.015881265
CRYBG2	1.068746271	0.395643873	0.713411957	0.43507207	0.699384066	0.277880282	0.018874638	0.031817812
UBXN11	28.88454705	5.836539755	9.399525988	5.519965417	17.40554854	6.430566964	1.059200718	2.111596958
MOGAT1	0	0.067802897	0	0	0	0	0.168199915	0
TEX22	0	0.748608053	0	0	0	0	0.068780963	0
WNT8A	0	0	0	0	0	0	0	0
TJAP1	40.46656402	36.67778794	63.74323462	39.0177135	39.91367348	27.87637167	2.945389012	6.667517573
EHF	0.409404956	0.018944927	0	0	0.232191496	0.119753644	0	0
NANOG	0	0	0	0	0	0	0.272730936	0.722471536
RPL15	1279.039155	786.3934489	924.0407505	638.890642	1045.158148	689.1347533	69.73204535	128.9460578
TMEM167	25.55971928	9.110169708	9.822217797	8.384205539	20.51608568	9.158401332	2.238961311	2.711512367
STEAP4	0	0.167411908	1.098812698	7.658371623	0	0.070549004	0.235337716	0.186691391
MPLKIP	22.21328328	19.530178	18.59660987	10.49602064	4.724297488	17.41005246	3.792219847	5.180301827
KIF11	80.05816642	105.680756	105.4766921	84.19235902	106.1229331	41.55420243	1.658578912	9.472583279
RPA3	159.2563656	50.40071082	41.85216172	48.99583373	114.8248268	46.56720707	3.26800393	6.740446668
MLKL	120.188709	47.1994723	39.56843543	36.28346152	77.58079467	50.80503421	1.858549419	4.699558561
PHOX2B	0	0	0	0	0	0	0	0
TNPO3	29.36327351	13.81343771	22.87225963	18.09307695	16.60378348	12.188211	1.053556335	2.360541628
TTLL5	6.63239649	3.843040648	5.275833042	4.25117673	3.741079713	1.986879998	0.168270738	0.474319117
ZFP715	21.40582491	9.65776047	15.70534822	10.81688266	0.75876135	9.160115327	0.563119779	0.776680317
RETN	0	0	0.104549415	1.548436179	0.409974599	0.187951958	0.940456609	0.279771061
ACP4	0.326306752	0	1.038261175	0.164462431	0	0.084841664	0.0749158	0
CDH23	0.20215261	0.118489956	0.272881442	0.526417647	0	0.14892244	0.172754357	0.108664056
RPS5	90.83973497	2094.40108	1863.044715	1365.649218	59.91906438	1976.239857	365.8550244	684.887032
PODNL1	0.321617644	1.220375735	1.116372117	0.445772429	0	0.104528086	0.258437345	0.373422236
ADGRL1	9.703474356	14.77465168	17.91753196	6.867029488	1.733905614	4.84719388	0.345867238	0.960307296
AMOTL1	0	0.010781477	0	0	0.066069595	0.045434192	0.013372906	0
2200002J24RIK	0	0	1.071970953	0	0	0	0	0
ETV5	0.973671353	6.127610426	13.07632128	4.872364854	0	1.826370357	0.351280788	0.753670371
TMEM190	0	0.848976348	1.326733281	0	0	1.022191073	0	0
GFOD2	8.669647487	2.177844368	3.582541814	1.685418699	0	1.835529521	0.398087734	1.022589131
ENKD1	76.27420323	50.99140355	49.5769711	48.50613816	123.6682576	49.57934754	4.292051036	4.167533063
4933405L10RIK	0	0.26147751	0	0.237330686	0	0	0	0
ATP6V0D1	138.7784617	83.24872268	81.39087434	140.8545046	109.7570369	91.07700606	11.30263406	13.14024182
PTPRS	38.72970885	48.55963746	110.3951676	62.87329118	10.49505563	28.24057043	2.443845828	5.492932149
SLC41A1	22.19171563	11.14004918	17.84595943	10.3357707	19.63663149	6.646045514	0.248966921	0.869367307
FER1L4	0	0	0	0	0	0	0	0
4931406B18RIK	0.202631106	0.037506449	0.087919507	0.025532114	0.114920982	0	0.015507158	0
IGLON5	0	0.604330173	2.014749374	2.358643407	0	0.39615427	0.083287398	0.168481504
IGF2BP1	0	0	0	0	0	0.068967808	0	0
B4GALNT2	0	1.042873137	1.054540531	1.419849434	0	0.473945638	0	0.12826902
ZFP651	0.718665838	1.479881216	0.779553881	0.430131515	0	0.724072122	0.006874848	0.278141668
NELFB	31.92786064	42.81496144	71.47847343	55.4420249	18.0133784	34.22178264	2.672477093	5.685023492
CARD14	0	0	0.071697514	0	0	0	0	0.015988364
TMEM175	18.09945608	5.167797759	5.93164494	3.323830669	19.87477738	4.605837554	0.626257163	1.192330647
BCAS1	0	0.19588302	0.918345447	0.190493239	0.171483415	0.21619454	0.057848889	0.039007373
TANGO2	11.59255721	3.376179786	2.813923752	2.288083567	0.183906219	3.224911197	0.78169955	1.966160012
4833413E03RIK	0	0	0.24047127	0.314251411	0.235742859	0	0	0
ALDH1A2	0	0	0	0.254103173	0.142965965	0.131084868	0	0
NDUFS2	152.4855575	175.9245108	165.0121548	141.5217348	157.8492602	172.2212607	17.90089233	25.30609679
SNX31	0.194449918	0.719842686	1.237423369	0.784040317	0	0	0.148810601	0.351199266
ATRAID	71.81851745	22.17258958	17.91972961	18.8585562	85.50490885	19.92049269	8.307233858	4.844773867
CAD	12.34458757	44.11112499	47.87281059	40.72302221	11.82681276	52.7690683	1.499808272	3.464031617
LYPD8	0	0	0	0	0	0	0	0
SH3BP5L	3.863437009	8.498183746	17.56871286	12.928619	3.108339373	5.419715431	0.453811421	1.147515008
1810065E05RIK	0	0	0	0	0	0	0	0
ATAD1	153.7854837	67.78337367	75.99828197	59.20594887	130.9427972	60.45244546	1.86317432	3.454918985
PTEN	17.11089994	24.17154733	54.47311647	45.98267086	5.991375986	18.38892751	1.863637131	2.597751411
4933402N03RIK	0	0	0	0	0	0	0	0
PEA15A	9.607921025	7.523996738	15.0931067	8.195008299	5.449073163	6.033910155	1.085958946	1.525540895
TIMM23	59.75524365	62.28201044	58.23215111	72.95805737	50.20042554	73.28011109	8.192290201	11.7076722
TNFAIP8L2	85.45397994	12.42787226	26.04258845	38.83973786	122.0271855	13.88658416	9.381367766	7.677621072
TRNT1	20.5626492	23.88978934	26.33555469	19.65214244	20.4634738	23.62171305	1.633021838	3.103220858
LY6G6E	0	0	0	0	0	0	0	0
EHMT2	48.86754221	97.90034296	129.9856081	96.23969015	65.10059032	89.18423127	3.660214833	8.101722744
ELOF1	198.0762664	88.12749893	73.77359073	71.77949234	134.8645608	84.52141027	26.59751011	30.20570973
MED16	7.710650238	35.8164189	51.68817266	43.24233298	5.067182297	25.83982703	7.465087141	17.03686563
ST3GAL1	19.46254494	23.88220708	43.51449432	21.60942314	9.025239213	8.855657182	0.727201733	1.403111265
TMEM259	17.01238703	73.01474897	108.1203283	78.18781321	22.48995978	60.84451883	3.390666932	8.052642698
RNF170	2.608573471	3.946689163	5.511532691	3.82992866	0	2.255899724	0.338505672	0.731582049
CLIP3	0	0.51006388	1.006862679	0	0.082255386	0.075419604	0	0.07484261
1700020L13RIK	0.4693343	0.694979699	0.203639219	0	0.266180054	0.274566743	0.125711916	0.423836285
MYL2	0.292672056	0	0	0.295020299	0	0.038048223	0.022397903	0.075514274
DEDD	7.205694874	1.387825012	3.436306137	2.772893825	8.173330829	1.139304416	0.059615644	0.150745096
MCEMP1	0	4.949520746	39.77916308	167.3114616	5.632897318	10.1805738	58.90693531	23.21154125
NIT1	20.13455567	8.760238829	11.51434169	8.398388067	33.7981746	8.108391133	0.46934779	0.880770201
PAX5	0	0.226714263	1.044242347	1.348385727	0.073122093	0.955395915	0	0.141381351
PRDM15	5.735784009	3.685823876	5.869566943	4.172717651	0.184132898	3.721308876	0.22775909	0.530540222
RNF168	25.19721431	15.48331284	24.4554485	21.20912961	21.25431626	11.70609612	1.947894746	4.488208325
DYNLT2B	18.42545458	16.29953225	13.91269974	14.89481414	13.97841485	14.71437264	5.585389082	8.088101205
CHP1	21.85630414	46.97657573	68.17539189	79.45375559	37.00199438	34.54189301	3.008257969	2.272550182
SVAL2	0	0	0	0	0	0	0	0
TRPV4	6.160761136	0.881171512	1.660555593	1.234981317	0	0.837322283	0.160730783	0.090316999
KLHL3	0	1.840474924	5.851563881	3.845056537	0	1.18122075	0.196797438	0.2875168
TVP23B	70.98770535	11.81620964	15.21575236	10.68211082	46.19790055	13.04619951	2.442724348	2.470685149
DNAJC7	57.9747052	73.59610638	60.7309129	48.44357065	44.52776862	70.34931054	4.804978936	7.327819463
ZFP385C	0.184040796	0.102196305	0.372649045	0.18551744	0.104377603	0.023925842	0.01408446	0.023742798
CACYBP	1093.901607	185.9916883	95.18205018	90.50580881	2250.962877	230.2188144	17.39726678	30.15910573
CLUAP1	67.86421584	19.00444705	16.22584906	12.5584277	44.31179601	18.03575937	1.034883375	2.035306845
ZSWIM7	14.03386497	19.77084323	20.74820282	11.59224227	7.959219981	23.71776541	15.69230148	13.88039018
PIGL	29.44141514	8.663344815	9.826400404	6.531616734	16.69751705	5.528567892	0.539208782	4.447451143
NDUFA2	66.84895821	248.0251325	202.3139026	205.4246455	43.00576204	331.1492523	359.4099907	526.0684758
PAM16	43.95203452	73.71163908	44.49742671	49.33930493	64.20623197	71.76995954	19.62103368	42.35452019
GLIS2	5.872849965	4.372348838	11.40069177	4.209756836	0.074016681	2.188664661	0.149814468	1.296417595
COX6C	59.35901284	75.07417367	68.17158255	64.87531107	47.63928976	88.13011716	35.64355983	51.16901847
BICC1	0.076698093	0.014196602	0	0.019328369	0.173995402	0	0	0
UBE2Z	39.26579683	59.09535655	85.49484625	75.09565667	26.48028704	55.98429089	2.644375918	4.660366179
GIP	0	0	0	0	0	0	0	0
TMEM87B	9.177596033	9.450068203	13.82414763	11.06721472	3.238677243	6.442817367	0.546274055	0.9384189
ANAPC1	22.46784222	18.72694608	27.84315317	21.40040074	21.80555158	16.76623619	0.601020678	1.902992242
MERTK	0	0.048725514	0.304582153	2.520872249	0.074648281	0.188222876	0.110801436	0
TSG101	238.5277255	123.5139304	63.9774254	47.09788341	160.5332882	67.23664598	9.151143329	21.14399681
HPS5	10.30131588	14.04798211	18.05680662	13.53465926	10.63603262	11.77810281	0.309949386	0.95412204
MAP3K4	13.01714827	20.72912869	26.60629885	20.63126166	4.026870203	12.11159937	1.358440221	4.621601699
PIEZO1	1.666224178	10.6455805	37.54391292	31.37653593	5.865447524	11.57017626	1.420247595	2.164392822
BLK	0	0.554860559	4.535628211	1.394641412	0	0.44966082	0.176468329	0.089244142
RNF166	88.26605855	59.1247414	99.96493663	113.681279	47.61364443	38.01276271	5.126693875	9.30993994
ANKRD28	33.28871777	34.24260271	84.51493617	76.21569293	3.713998232	30.81840598	1.854284245	3.365215868
ANKRD52	3.600482915	11.98333284	43.07381154	38.10839813	7.898269718	13.45048398	0.244348034	0.534604388
PKD2L2	29.54165425	12.40223336	16.03774698	13.10909308	10.92676111	5.872071067	0.606154809	0.718037079
SRP19	33.80241306	25.98726291	24.28501469	25.39673708	54.12415762	36.5247221	8.891597378	12.89983512
TMBIM7	0	0	0.211194277	0	0	0.031639247	0	0.031397193
CLEC4F	0	0.085501347	0.066808388	0	0	0	0	0
KLRA17	0	1.063458868	1.523421808	3.86100391	19.82237504	1.244866365	0.952662496	0.864739802
WDFY2	8.513831559	6.145956719	28.48532262	34.82919278	0.482856707	3.246680812	0.260622047	0.51256581
RBSN	15.85487466	6.891717162	15.0366414	12.4286916	1.252982826	6.242672452	0.472413933	1.106533884
MRPS25	2.777180092	12.56205397	6.075154119	5.402088158	1.821163777	16.17917377	1.627219933	2.765469147
DGUOK	25.62070599	9.988656385	10.66902862	6.550141637	14.60082167	6.66153343	1.998615765	2.251425908
CAMTA1	2.702747091	2.936372701	3.21782578	1.875515111	0.888606578	2.245680824	0.353723922	0.965178156
CSF1	3.350127963	6.120980069	7.314816374	14.18887865	1.470971161	5.071775568	0.355626621	0.167301081
STRIP1	30.56069477	19.5078622	31.81785928	29.30252734	9.615870389	17.83759039	1.369627882	2.079308324
KIF1A	0.061169401	0.22644569	0.15924456	0.046245143	0	0.214709427	0	0
ALX3	0	0	0	0	0	0	0	0
SLC25A11	191.672586	72.40114921	65.79980195	72.18256084	118.1718906	71.35926327	9.765274517	16.21864951
CHRNE	0	0	0.781460482	0.170204019	0	0	0	0
CMC2	6.704381896	33.40256807	15.75687113	17.81060504	4.752936063	30.46930773	10.19745948	15.85688873
CHFR	1.157627807	14.78488251	22.99337831	24.86179343	15.39225007	14.56457174	1.161541027	1.59299889
CEACAM16	0	0.323048667	4.34164627	1.055577216	0	0.045378615	0	0
HOXA2	3.215270472	3.035201478	3.627187349	0.486160211	0	0.919588044	0	0
ADAM28	0	0	0	0	0	0.161291381	0	0
ANKRD53	0	0.182237345	0.664511034	0.413520402	0	0.213323851	0	0
TEX261	99.12046509	42.71473072	43.29000507	37.53877108	115.8357255	38.60340344	9.433911378	13.41773019
FAM120B	9.34762675	8.393902655	11.180956	8.913295879	2.865648038	4.926562774	0.609026652	0.961478227
TBP	6.601994841	6.165241205	6.603833895	5.399109263	9.51771988	5.553893387	0.316185044	0.763793718
PSMB1	89.24237687	382.7808648	331.7605239	280.0094325	87.79214266	374.7658177	77.6554331	112.0031215
PDCD2	0	0	0	0	0	0	0	0
DLL1	3.922873846	1.602456153	1.330372105	0.920408789	0	1.160655685	0.041408781	0.104706922
NOL3	0	0.110460349	0.115080883	0.300778799	0	0.051721182	0	0
FHOD1	12.84282114	41.56651832	52.85786306	32.98113231	2.081064804	23.93099512	8.555461416	12.00808052
PLEKHG4	0	0.158524726	0.154833546	0.161871014	0.121431231	0.125257235	0	0
SLC9A5	1.202186058	6.351970712	8.788437466	4.902410269	0	1.577085011	0.117093596	0.789559437
ELMO3	0.932533511	2.347486982	5.772528551	1.598026618	0	2.400395262	0.342556167	0.168426445
STC1	0	0.056445052	0.264627614	0	0	0	0	0.059011288
4931428F04RIK	0.321346007	3.836475769	9.713529589	6.437995751	0	1.879916437	0.565622726	0.74621369
TPPP3	12.66186735	12.06135763	5.091862028	2.33477915	0	3.292159579	0.756292837	1.593645399
MSH3	4.00623158	6.195162908	7.393113338	5.124647295	1.754413693	5.082957284	0.197927091	0.536464033
ADAMTS13	3.244648578	0.042898239	0.134077991	0	0	0.075323894	0	0.194343843
TMEM208	56.65557666	46.98081161	39.87788701	36.6456799	49.26885344	38.79105754	25.14761275	34.1575901
E2F4	113.741	142.1219528	127.2933219	102.5239969	163.6248346	113.4140752	6.818879733	17.92611068
SURF4	60.3585939	137.8012779	140.07697	183.6245094	147.6810101	190.4034678	19.88778164	25.15550563
SURF2	103.3240563	31.52369182	24.12312099	19.37044589	39.60459285	22.05356744	1.999249463	2.93814342
DNAJB9	384.9618339	110.6780324	147.6457494	128.0134996	111.4205444	85.53199789	9.859280791	15.8306667
NAF1	33.97540822	48.43752822	53.05861848	35.7391438	70.68887614	38.48660497	2.36638717	4.727850218
YES1	0.836150186	0.576866473	2.176780654	0.134091205	0.086221349	0.296459918	0.081441497	0.147095933
PPP1CB	37.60110473	46.59911161	60.38792623	61.29551564	27.55374551	34.31295671	2.189198525	4.176189169
GORASP2	31.80557963	68.75956442	52.77097057	58.18821653	60.90867498	81.5686898	5.152598467	7.495862042
TSEN15	39.18107903	11.60872883	8.421424251	5.588331464	11.26496832	6.543931607	1.134844895	1.702446363
OC90	0	0	0	0	0	0	0	0
EFR3A	19.09057784	12.01047235	19.12652889	13.77147094	2.509786795	8.662994844	0.87422706	1.706067017
TRAPPC2L	75.21720051	52.03531688	54.3932543	68.47557223	134.3757601	89.47287298	85.48102582	79.56990091
ACSF3	3.880624494	20.44739908	18.03496372	16.16861021	31.83928525	17.85903571	1.484901791	1.869029636
DDX19A	22.58137624	59.51677344	71.12492835	60.16513474	28.02190942	48.77687006	1.344101431	2.489902518
GALNS	32.01277516	18.63459686	22.35173477	53.68998522	21.53659214	29.99333345	4.088808721	4.272325965
GATA2	89.6558932	124.2867807	93.45966244	28.13568911	0.179886039	33.22100473	8.778874362	25.71059594
C8G	7.262893281	5.589629083	7.961161372	3.56425227	0.867180029	2.087173132	0.585075838	0.542458534
ENTPD2	0	0.049641407	0.077576845	0	0	0	0	0
RABL6	52.42770939	42.72507268	48.54941155	39.3882623	34.5544189	39.02194524	3.416566822	6.867489949
PTGDS	0	3.459304649	2.803116283	0.610525633	0	1.21482047	0	0.625087838
EDF1	299.0055058	134.9938699	130.4874346	131.8098949	333.7513869	119.4878884	26.82901464	38.57420504
CLIC3	0	1.774533144	3.425646307	5.968913654	0	2.859256304	0.043158015	0.145506754
NPDC1	6.28278338	3.705134983	3.846031986	0.368208898	0.331464358	0.132964221	0.190089732	0.791681908
FBXW5	23.56144303	37.41595814	47.59944416	38.26467407	38.17922035	34.15551104	2.690390345	4.848921988
SLC25A13	38.91891043	12.37715293	12.8224435	11.39824673	42.78168058	15.54988209	0.494487674	1.33760474
UBE2I	169.9412001	97.01073578	183.2083349	116.9180966	147.2916131	66.03458903	5.880370234	9.455493509
TSR3	52.66623823	35.18276421	40.57841724	31.61196951	13.03389044	31.99306559	3.993854309	6.794384161
UNKL	1.207214191	6.312517876	29.65276111	13.94364844	0	2.354120636	0.169376	0.752746732
LRRK1	8.804013865	10.05431385	18.13083849	13.89804076	3.674198959	7.961443983	0.902587476	2.243009128
ALDH1A3	0	0.457599802	0.143022332	0.155753082	0.070105035	0.305325248	0.945980319	1.355478771
ACTN1	17.39879607	13.27055059	51.84620618	121.710411	2.892233419	8.150619393	1.136377194	0.96749563
SIRT2	55.76754128	18.88246728	24.09858832	20.73784692	118.6058143	13.86625368	1.734892208	2.26655307
HNRNPL	51.09838757	197.1664293	274.7324878	205.7435783	35.34162856	166.3975418	7.256085388	12.34321596
NOLC1	342.9916762	137.3803127	115.2041343	100.3274004	429.8446034	168.7842847	7.307362162	12.33860436
CASD1	26.43618161	24.07380755	35.2903353	23.86945878	33.1131416	12.7363058	1.168441522	2.024407317
CNKSR3	11.75035971	15.58261492	30.20292828	16.34260216	4.133456437	13.43884665	0.580524232	1.112935161
MTMR1	13.73445669	11.57516623	21.0475157	19.44142983	0.883904955	11.92879012	0.395088462	0.779115529
HMGB3	400.0593809	124.9768864	121.0415474	73.00563862	137.4966534	55.82818866	4.613927966	16.37973566
MAP2	0	0.141285921	0	0.008743534	0	0.054126599	0	0
CYP2J9	14.36610211	4.875062867	7.272184129	3.060050971	0	2.112206581	0.10470701	0.50746407
NIPSNAP3A	0	0	0	0	0	0	0	0
ABCA1	1.652158184	3.139647744	9.319102883	5.81507129	0.031233711	1.188479193	0.269734471	0.504436518
NIPSNAP3B	111.9769878	38.1344877	49.61312868	55.92619535	173.8289869	49.56530994	5.385056052	7.855812177
LAGE3	25.97989452	55.87623022	32.10184366	27.04231091	26.42571305	42.29170151	9.141469816	12.67787891
UBL4A	68.47799549	48.7167055	38.61756594	26.18281678	56.9676146	32.63404102	7.714872946	11.69305611
GDI1	97.90820415	54.34301219	65.32634906	60.89686632	66.52816043	28.51358296	3.659992571	5.912736039
SASH1	0.079452946	5.250226698	14.24916979	6.587438141	0	3.387949827	0.152011386	0.522754739
GADD45B	494.9764129	618.8020187	536.7170587	427.6046582	443.582963	350.8100283	100.1510037	229.8353885
SLAMF6	3.793496735	0.224302901	0.579133495	0.624044737	0	0.452068532	0.048385426	0.115551061
SLAMF1	1.483328158	0.823679643	0.536333745	0.140177774	0	0.168732374	0.02837941	0.119601068
ZDHHC12	26.21751357	8.462789205	10.45066584	9.104723086	60.74571813	13.5918485	0.660644037	1.07242961
ENDOG	1.0737733	8.645730513	9.007379637	8.117915089	0.304491953	19.82230108	3.245904982	2.42420001
CYBB	1.670468087	3.201118612	87.11794243	382.5606388	143.3353927	22.77685349	14.25031887	5.856646843
GOLGA7	326.4282096	71.54762044	85.69379884	74.47622167	337.2576125	69.92857888	4.233795854	6.488270107
XK	3.372993551	3.870856194	7.350054581	8.358472561	0.191297249	1.768612743	0.240923073	0.246581776
PCOLCE2	0	0	0.071387471	0	0	0.016041954	0	0
CD48	63.83893833	167.4731567	94.96815166	75.11665912	31.30581899	145.704855	16.8238582	29.47533617
CLPX	36.58819519	23.79400443	27.59266733	20.95180292	46.4113188	17.43368719	1.987541472	2.507596931
TRABD	36.44136141	23.01301404	26.24919609	32.54074951	22.17268901	29.31400897	2.515407521	3.094653569
MOV10L1	0	0	0	0	0	0	0	0
DENND6B	10.03419822	7.979519458	12.79245042	7.398721027	0.140514411	4.235517974	0.52141852	1.47029095
CD83	2.929451982	23.41462167	70.25486534	47.64997709	13.29136502	16.41062658	7.153637369	7.214907917
CLTRN	0	0.136835381	0.427677531	0	0	0	0	0
ACE2	0	0	0	0.152921207	0	0	0	0
GZMB	0	12.06853322	19.09287616	12.67827888	0	0.523230151	0	0.623072644
GZMF	0	0	0	0	0	0	0	0
GZMN	0	0	0	0	0	0	0	0
C4A	2.574910449	0.817043487	0.58521392	0.556193602	0.156465491	0.70535741	0.056301529	0.094909981
AGER	0	4.588618879	3.315549581	7.523637699	0	3.846584739	0.367195892	0.618998372
ATF6B	83.00867394	60.07931863	75.08695778	89.83031023	60.22678536	80.24904371	3.152523162	3.258042412
EGFL8	0.324083196	2.399475621	2.249860672	1.878429926	15.07174649	1.221821139	0.0744053	0.041809436
NOTCH4	0.353994857	0.891118988	0.737254306	0.338993365	0.0401532	0.340550714	0.092108981	0.228341451
PPT2	11.57140664	16.97303136	14.58848305	11.05902889	10.77265505	14.07813372	1.152883658	1.746303704
PRRT1	0.989957518	1.099430156	2.004483413	1.683956931	0	0.675661207	0.018940118	0.031928195
RNF5	112.3718601	15.81348277	19.2578895	36.0768248	175.4785276	10.95650286	2.650594754	2.879522733
FAM163A	0	0.027211982	0	0	0	0.019112322	0	0
CACFD1	8.755839897	11.27724143	18.32698007	14.74079955	1.655273535	10.13389659	4.457865232	5.114470933
HIVEP2	1.039924397	5.135555523	11.68338954	4.947825856	0.165140279	2.547040136	4.542676785	15.04726491
2310057J18RIK	0	0	0	0	0	0	0	0
ARNT	11.76061371	16.49133792	26.65829901	21.21321959	0.080847994	9.86844607	0.600018765	1.65514614
ITGA2	2.844072303	0.300817031	1.919575893	0.648463578	0	0	0.062186869	0.262077898
MOCS2	4.349351128	5.063664763	6.636890187	5.114955975	2.645454605	4.343145433	0.578872251	1.138469013
NAT9	31.49128655	18.61173125	13.18430877	16.22004753	63.763651	12.85646886	3.88981979	5.595037532
LPL	0.838047737	0.263704485	0.654516186	2.344241691	4.182583735	1.198435226	0.083375455	0.032434545
ATP6V0E	40.77753712	47.74879225	35.38588937	50.58702478	73.4496964	50.91881361	11.97370891	11.17604313
NKX2-5	0	0	0	0	0	0	0	0
ZFP318	5.379049478	3.835084621	11.58312388	6.493261521	0.112988694	2.736736004	0.274435561	0.522598495
TTBK1	0	0.121439189	0.616779954	0.206671067	0	0	0	0
SRF	34.1617578	62.61303539	106.8021449	98.80981592	39.77730217	58.80416584	4.823237705	6.044093883
GATA3	12.0512023	3.983292391	3.61042404	0.614625622	0.162732502	0.335719617	0.219587287	0.758844423
GATA5	0	0	0	0	0	0	0	0
LAMA5	0	0.695712027	1.159701628	0.745128323	0	0.032575534	0.046023089	0.025861053
STEAP1	0	0	0	0	0	0	0	0
STEAP2	0	0.008698692	0	0	0	0.054985698	0	0
HSPA8	911.4065561	2061.521156	1398.324204	1150.682983	1413.546744	1899.802901	124.7853155	260.7927073
SERAC1	0	0.73871968	3.102531316	1.948642598	2.617126966	0.340488362	0.104990171	0.160896891
AWAT1	0	0	0	0	0	0	0	0
PDZD11	44.5406415	31.33845456	14.74653037	22.11091837	28.45661254	33.3123196	5.420987586	7.096105114
PSMA2	297.4465788	399.8312441	262.8395559	251.2321297	420.0231024	456.0889696	49.59806881	62.16128677
MRPL32	53.50411021	116.6407594	61.26146502	53.74612962	32.45178494	107.7166008	18.25516607	25.02147781
SETDB1	22.56859009	23.38409439	26.0886414	20.63000364	17.94783006	20.96011272	0.669191696	1.654526235
ANXA9	22.02452519	20.84201539	13.13978867	6.729750303	18.89274889	11.34563879	2.106893938	1.527224289
ARNT2	0	0.109909652	0	0	0	0.019298748	0	0
PRUNE1	9.464519218	19.50399632	24.04616324	18.44488435	23.97592192	12.7142902	0.555304567	0.915751461
CERS2	341.867394	118.3386324	130.234556	105.8714371	212.8189184	94.98289731	6.368413623	9.734069337
NLRP5	0.353235306	0	0	0	0.934897719	0	0	0
CAPZA2	157.1634033	82.0703768	103.3663916	103.5570085	191.4573025	82.4322186	11.5752288	13.10025221
PLEKHO1	31.7937254	105.2964637	66.58064893	54.95975524	15.7962911	86.52554863	3.338030057	6.91518838
VPS45	16.58792759	7.623009594	6.618232094	5.22531881	14.51711734	6.450846975	1.947960967	1.771018811
PRPF3	52.12106219	29.29693611	20.03398391	17.78408001	23.67098173	22.28049111	0.902681792	1.937879562
ANP32E	207.2546576	251.2653691	216.3307125	183.1860126	154.7576508	202.4627477	10.00651138	20.85324779
APH1A	13.56471354	28.47603774	41.62975893	40.06183253	8.25605659	26.73135825	0.126596844	0.128045943
TAB2	41.58233047	79.61941178	88.90561899	67.51564784	20.83970719	50.76879552	4.328435875	6.624577414
PPIL4	26.19074583	22.38847468	31.63461072	24.97381134	23.28452324	17.56500652	2.992984932	6.30105154
CNIH1	371.1435857	136.6551419	90.1124729	84.46130496	422.8390535	141.8192995	8.039705973	18.05488581
EPS8	3.094909275	2.137533675	4.502885352	1.699560483	1.912446058	1.273098786	0.240385429	0.429065322
MED22	70.58870987	82.10683231	72.90351654	59.69385542	4.47807064	43.0711362	2.876277504	7.069276939
ABO	0	0	0	0	0	0	0.181982964	0
SURF1	31.25396968	29.40719574	29.38166592	30.60225532	47.82191157	30.5579541	5.082650265	6.132034768
MED28	82.22969216	23.75829222	16.27444866	13.63313469	110.3246473	22.96446795	6.432413205	7.816654178
QDPR	211.6225209	60.61715546	42.37882483	29.60102998	369.2935624	52.45036953	8.35411727	14.65939855
GNRH1	1.095413645	9.529625657	5.069743625	4.968911942	0	5.55387213	0.838309239	1.554492499
TNR	0.04435459	0.032839641	0	0.011177617	0	0.017298679	0.101832388	0.091553795
SQSTM1	738.0463672	737.7271627	1001.372275	589.7318196	497.2789097	381.3608791	83.29136847	183.0349228
NFE2L2	104.038902	59.77557737	64.84181729	68.04663398	116.4752308	67.19681076	10.60832199	15.22569486
RXRG	0	0.091978158	0.215607567	0	0	0	0.09507164	0
RXRA	0	4.757722609	8.704514045	8.952693981	0.177778257	1.91529824	0.287867596	0.296554592
ADAMTSL4	9.108528846	1.107199672	2.084189357	2.638000111	0	1.078093415	0.697066713	0.33323057
FCRLS	0	0.090520064	0	0	0	0.222518529	0	0
CD5L	0	1.867843277	1.783810211	10.38403348	0	1.858494992	0.042903646	0
PRPSAP1	84.59313383	38.41624206	41.13763259	32.46240747	77.42737919	41.94238689	4.499631606	7.693279898
FAM184B	0.066377124	0.012286219	0.038400448	0.066909698	0.941134409	0.025887661	0.03555843	0.008563203
NCAPG	31.82280505	15.69753183	16.93823336	18.72581432	21.85012018	10.25864316	0.655200482	1.187858985
LCORL	5.811531037	1.4566745	3.029376837	3.821533822	2.4204809	1.231648532	0.393789707	0.484204496
LTA4H	243.3668724	209.9955502	274.8728616	620.3298004	923.0845988	295.8065196	39.13074148	29.18685184
AMDHD1	0	0.261801522	0.272752626	0.415843358	0.133694732	0.306460287	0.28864708	0.45617359
DSTN	32.25365513	58.8714357	118.9534361	372.9899492	194.442092	123.4237773	27.60884401	17.76126554
MACROH2A1	427.2994822	660.2113209	915.1722552	696.4054024	330.2349609	622.7657077	112.695269	140.7865994
GTF2IRD2	13.07111165	9.217672674	17.83967144	24.49620158	9.344808921	9.681124939	1.521612395	1.056895347
BOLA1	12.65901314	37.97852091	30.05679739	28.04669638	8.376061446	46.42270051	20.78844209	28.03519777
CASTOR2	0.754908081	2.305567572	5.175237546	2.43508818	0.171256585	0.853820248	0.017331711	0.282429379
FCGR1	0	1.060857385	0.318817163	3.221977191	5.625868121	1.63347239	0.050609399	0.170629009
NCF1	76.18821699	40.54750242	115.1032835	366.2111614	121.5879677	99.08742044	20.63964033	12.78362039
WNT11	0	1.710822637	1.117316594	0.799592724	0.078239049	1.865163084	0.052786937	0.106782331
ADSS	92.07446082	87.07876286	122.7833779	91.19438153	122.5835814	84.05164061	4.337709138	6.743536359
1700016C15RIK	0	0	0	0	0	0.386427268	0	0
IL17RB	3.13807098	5.731034934	6.232992397	6.168335884	0	4.841106414	0.048030694	0.323869872
CACNA1D	0.185255521	0.194311571	0.500144855	0.684720343	0.735465685	0.096335038	0.037806459	0.039832513
CHDH	8.52913691	6.692397098	10.83394165	20.53604382	25.5532852	14.48687955	0.070948524	0.047840427
ACTR8	61.61843778	33.46912133	30.43265393	21.4275705	77.0654633	26.69026355	2.018028907	3.29774147
LRRC27	0.627671717	1.394163289	2.768791623	2.689008222	0.44497518	1.203587596	0.156114063	0.28341211
STK32C	0	0.275335137	0.143426174	0.999634375	0	0.451223499	0	0
FNTA	121.816544	41.93909507	66.24483039	49.5013048	171.8551607	38.40352952	4.731168625	5.893256467
MTREX	89.16812725	51.27013726	75.23298834	52.7218392	92.2410015	47.51198579	2.455037628	5.340084675
LBP	15.12128858	20.20461783	27.67908439	53.14075269	25.99583502	27.38314326	1.545969952	2.072695668
CELSR1	0.309888059	3.661442365	9.755614751	6.924299954	0.058583701	3.652629434	0.193675987	0.33315121
FLI1	206.4446218	59.81849358	71.31835667	61.22559815	30.36193554	39.60846238	4.522950085	10.66590385
STARD13	0.066408018	0.258130696	0.595483981	0.05020563	0.112988694	0.017266473	0.0254107	0.017134377
TENM1	0	0	0.018604105	0	0	0	0	0.004148668
CAMK1G	0.206854117	0	0.179503654	0.104256902	0	0	0	0
UTP25	14.3333114	8.94597451	10.46624504	9.690942433	10.50828308	7.998866908	0.795931616	0.947108586
HSD11B1	0	1.565543541	13.43657969	52.13604133	0	2.635450328	7.448843972	2.113014098
SYT14	0	0	0.078312868	0	0	0.021117847	0	0.013970857
H2-M3	127.3978257	29.16401595	46.03511422	31.60492144	47.71842039	24.6109561	4.768510487	9.523305735
LONRF3	7.635423912	19.75842598	44.04248341	25.99518117	6.79275857	7.707460129	0.595788927	3.109615218
ATP5E	52.32596351	178.6081995	139.9825577	155.3707771	31.51959894	187.1751576	54.59488918	68.17571457
NELFCD	36.22616133	40.63521951	43.63289886	43.10182097	19.53501234	36.77533006	6.165832784	13.35643993
TUBB1	0	0.225398821	0.352240811	1.022918888	0	0.052769584	0	0
CTSZ	72.08141056	201.5971645	165.5417739	300.7195545	394.6543233	510.7597717	58.01227919	46.03567115
PRELID3B	147.2801313	90.52969959	62.7494911	69.90077724	182.8937463	108.5386937	9.604004161	13.30025606
SERTAD4	0.148236496	0.329257914	0.471667219	0.298851731	0	0.115627068	0	0.114742469
H2-M2	0	0	0	0	0	0	0	0
UBE2A	78.62341077	52.5859815	46.72038192	48.2362084	72.08605749	49.47357553	13.74484006	17.27239459
SLC25A5	270.4460492	726.3660965	832.4381971	794.4308756	350.6150841	800.8087683	187.4402416	297.9051885
ATP1B4	0	0	0	0	0	0	0	0.017525927
PPDPF	64.50395721	96.14856861	99.71736985	65.02150223	38.52119491	71.91712262	19.61493024	26.06683792
KCNQ2	0	0.038949271	0	0	0	0.022796668	0.00268395	0.004524453
EEF1A2	0	0.608273978	0	0	0	0.249212211	0	0
COL20A1	0.136110305	0.352710899	1.29925027	2.298139878	0	0.300810542	0.197911356	0
PLS3	5.92526248	1.296158456	2.259283755	1.289582594	0.610995651	0.262602768	0.061834702	0.173729159
MPPED2	0.166630806	0.185057368	1.590585806	0.923822687	0	0.216624921	0.012752091	0.171974114
NKAP	43.53547571	14.06538663	15.7985622	11.90208452	14.14113841	12.64008416	1.231729354	2.621005152
NDUFA1	25.87947415	174.716901	142.2318691	191.8776114	26.26479274	163.4393667	195.4470973	208.0517381
WT1	0.092124376	0.051155891	0.053295731	0.116079415	0	0	0	0
E2F3	12.02372995	23.73194756	33.16133423	13.95023237	5.941467509	14.00617481	0.883722028	2.795162281
CR1L	16.92995712	14.05566053	17.32348151	14.05009586	8.882373623	9.943678333	1.219667444	1.771473374
PPFIBP1	14.50481132	4.601158813	7.397995498	4.417356023	2.35452812	3.011738122	0.184352747	0.687664788
CD46	0.675574718	0.194517532	1.063934343	0.662078633	0	0	0.011489126	0.038735456
CD34	252.4748136	222.3302023	196.401842	100.4192035	139.9927441	138.861923	10.48461521	19.41151912
PLGRKT	123.4861907	44.85189329	42.93301513	23.16907242	22.15200998	18.96351891	3.931866723	6.899448437
CD274	23.00489627	13.32856703	24.4298096	19.41721465	16.80035611	8.275646133	0.590866829	2.154721218
PDCD1LG2	1.387745918	0.899037568	2.709577643	0.087430028	0	0.451027571	0.26550706	0.984669413
GTF3A	30.23780169	17.41267816	31.94120043	30.53685873	25.91432063	14.90869157	1.731266501	2.369452995
MTIF3	3.116811829	1.607115137	3.509675136	3.225975327	6.944459537	1.432652526	0.272601748	0.560060519
LNX2	16.90715793	5.748947711	5.216595975	5.270647372	13.49533459	6.105499949	1.686846697	2.956689575
IL19	0	0.183876265	0	0	0	0	0	0
DYRK3	134.1474985	51.12321398	64.56854116	31.1358742	170.902001	24.20994798	2.624952507	5.212694754
MAPKAPK2	118.421023	349.7029974	493.9477179	583.7079931	186.5840776	443.651542	11.18827193	17.14156644
IL10	0	2.257888242	41.45990864	23.93380325	12.35400557	11.10078697	1.767040688	1.236474186
LAMP2	14.21996452	27.92433086	42.7744691	49.38624976	37.44355268	28.42861908	3.571072734	6.03533133
ATXN10	404.7926083	144.711682	108.9891655	127.097482	346.7659833	113.2032705	22.96362349	30.1488794
FOXRED2	15.27916668	12.27302084	18.90163297	18.81629928	10.89998134	11.38083284	0.647159488	0.917385905
EIF3D	70.21830868	194.1838774	131.0296474	116.1121121	81.68132142	177.5606993	13.46864491	23.70693546
H3F3B	3718.631545	3286.919562	1555.645976	1240.564817	3743.03537	2263.292041	758.9276638	1673.887694
NUP50	56.33674713	74.55412675	84.02163049	72.44207568	107.5958057	59.64004827	3.058511404	7.531915728
PHF21B	0	1.362577458	2.284223283	1.58528438	0.227726275	1.044006126	0.081943548	0
NLRP14	1.936252787	0	0	0	3.019868028	0	0	0
IFT27	118.42807	33.61174543	37.84523539	25.29682453	108.1048732	44.79501543	6.344228229	8.803158609
PACSIN2	80.6486665	42.98892184	48.95140872	55.01160359	111.5574653	36.61002981	2.518250744	7.182602887
CMAH	1.201857269	1.578409568	15.49520468	16.32640913	0	1.101154958	0.683257337	0.841697913
TTLL12	8.966274827	30.87442979	20.66631682	22.38034286	17.03127521	28.71549698	1.818921994	3.213122956
BIK	0	0	0	0.152515796	0	0.157357445	0	0
SCUBE1	0	0.025314382	0.079119831	0	0.038782045	0	0	0.035287044
TOX4	57.56446055	39.39313169	59.20646948	48.70066712	13.4786829	28.34126625	4.449404801	7.500558666
MRPS18C	56.75281083	33.87057193	24.08746627	19.64859866	62.86994767	32.68398956	25.93764623	31.81810792
SULF1	0	0.018706732	0	0	0	0.006569332	0	0
SRSF6	647.0029948	292.6428028	335.1779049	242.6442288	462.5658166	210.3501165	11.03248072	21.20012228
PLCG1	6.101525104	22.82951258	39.3746378	19.58635145	4.490335892	10.9633798	0.744886359	1.855419455
KCTD2	3.983024489	15.83324969	35.60625088	24.32887982	1.075689418	12.79717659	3.062684378	7.071463823
TMPRSS6	0	0	0	0.225356308	0	0.255761325	0	0
KCTD5	31.94817098	24.95964894	39.84567859	28.96314329	34.00292961	22.70860698	1.428873872	3.666600942
POM121L2	0	0	0	0	0	0	0	0.062501203
ETAA1	7.364006566	13.12573366	17.71147038	10.72224312	11.83327759	9.715252423	1.064502499	1.864850717
MATN4	0.110303539	0.020416876	0.223344547	0.250174248	0	0	0.033765683	0.028460154
SVS4	0	0	0	0	0	0	0	0.201440267
SVS6	0	0	0.61713468	0	0	0	0	0
SLPI	21.28073084	52.46036586	211.5307564	492.2869966	701.6614505	306.7105971	379.0921051	208.275408
SVS3A	0	0	0	0	0	0	0	0
SVS5	0	0	0	0	0	0	0	0
RBPJL	0	0.018429329	0.115201345	0	0	0.051775321	0.007619664	0.077068825
SDC4	24.6478822	23.26749465	52.62969131	55.11215475	12.19976239	30.93602889	5.333022547	8.26743439
CCDC70	0	0	0	0	0	0	0	0
IL13RA1	0	0.483789747	2.223646643	8.291485094	13.4283248	1.379145593	0.682436115	0.119008218
PRL5A1	0	0	0	0	0	0	0	0
NBR1	38.12489064	19.55612791	34.76580749	22.45982106	5.558673208	14.4911069	0.470385306	1.543036547
CYTH1	42.9677054	23.07510571	78.0817603	72.33474649	4.724576675	24.62367986	2.06915329	3.563480896
RND3	17.38400693	6.530802006	8.56706028	6.230573097	40.82452499	8.186119878	0.808083197	0.814010482
BRCA1	11.10253656	13.17211727	20.410538	16.19750641	1.744878414	9.877466798	0.342937544	0.975012911
GAST	0	0	0	0	0	0	0	0
CNTNAP1	0.388568857	0.79115306	1.123972948	1.566746097	0.165280823	2.765701064	0.044605186	0.012532156
NT5C3B	113.1408553	28.32428372	30.74801362	17.36802614	36.05852467	20.28404184	4.699630226	10.527286
COA3	263.4543997	94.78707312	45.09053441	63.79480981	234.5364732	102.7495276	31.45059982	32.74131882
ZPBP2	0	0.37660219	0.196177691	0	0	0.132253182	0	0
GSDMA	0	0	0	0	0	0	0.016021978	0
MED24	51.84303489	28.72327247	41.2708817	32.71695122	17.75055616	27.0044467	2.3082398	4.579093978
GSDMA2	0	0.06852865	0	0	0	0	0	0
PSMD3	84.45182686	74.54346371	74.84761472	68.2483162	91.62210064	82.78303686	3.253490476	6.937218315
EXOSC10	123.5427868	61.10716322	77.94845436	62.86727423	108.9723663	52.6418448	2.807216338	7.047158488
GLOD4	150.6371618	30.06386118	23.83470737	17.5317225	144.0232232	25.82273671	1.876500437	2.95486538
VPS53	38.06199242	18.43519471	20.94082792	21.94791123	19.40929908	20.16343764	1.636902309	4.627299348
TAOK1	10.20028443	10.00153056	31.08689873	22.57899296	1.250816955	6.481002205	1.339708737	2.009448154
DNTTIP1	13.71641657	26.63324651	45.82195913	37.41280038	5.948785527	20.90859244	3.540177545	7.772062917
TNNC2	0	0	0	0	0	0	0	0
ACOT8	0.858641688	10.70143263	17.79987877	20.7727432	0.649297785	9.711455985	3.460779334	6.314000694
CD300LG	0	1.042088668	0.422208508	0.683116969	0	0.78612606	0.031915171	0
SPINT4	0	0	0	0	0	0	0	0
PYY	0	0	0	0	0	0	0	0
MPP2	0	0.527415423	0.892900291	0.568467967	0	0.354995385	0.099944877	0
PPY	0	0	0	0	0	0	0	0
VTN	0	0.260189444	0	0	0	0.365487859	0.086060909	0
NLK	10.2679695	5.507781096	9.849852434	7.841977512	7.606093826	6.633467088	0.344788725	0.729911243
TRAF4	38.659916	26.50549548	46.8371853	31.28093417	27.82503332	17.87237851	1.207323187	2.325986457
ALDOC	2.798457904	3.690655292	7.03236599	4.187290097	0	1.273326994	0.856652873	1.602045859
STAC2	0	0.504795703	1.367369129	1.374537072	0	0.378179218	0.180881442	0.164187615
RPL19	102.1918034	2500.866085	2115.233643	1649.595031	65.24172099	2229.37831	237.1832759	420.7223855
NEK8	3.497268534	3.762632333	6.196164544	4.379119285	0.061982946	2.088572042	0.309461647	1.057445674
CACNB4	0	0.011785888	0.018418334	0.016046234	0.036112345	0.033111251	0.043856209	0.06571587
PLXDC1	0	0.480564953	0.307227407	1.249077878	0	0.629023046	0.009031413	0.030449304
ARL5B	28.021076	18.24435006	70.22540514	32.42486116	7.232092673	6.488776397	1.511987341	4.539872116
ZFP207	174.9504579	71.09627704	87.3271525	78.15401434	227.9044978	63.84163843	5.169212697	9.786629536
PSMD11	14.3057624	29.73986132	41.74288144	32.89686631	19.42151093	27.01346361	3.866033199	7.220764112
C1QTNF1	0	0	0.527254956	0.505284686	0.206754996	0.142179563	0.139495086	0.070545913
PIPOX	0	0	0.133670872	0.174683072	0	0.090114213	0	0.178849597
TIMP2	34.42427351	11.14393525	23.34728523	21.70625479	0.415393924	3.180288478	2.847454179	4.081957436
ZC3H18	51.66824193	52.12877104	69.42849087	51.50375453	50.64685225	37.37958475	3.62144118	7.194398572
TOP2B	71.57455162	64.21328081	108.0900952	76.76562802	78.74137944	46.72297869	2.515402604	6.406830661
RARB	0.752419919	0.661536378	0.870578915	0.616246257	0.106682579	0.342358766	0	0.121335559
IGFBP4	412.5244439	234.1426893	246.9150123	278.3302068	429.2211239	288.1403321	14.62786976	25.15902716
CDC6	109.798197	15.63644513	18.62675097	28.05485629	71.86586578	19.68007785	0.835263174	1.50660292
SUZ12	92.79095028	69.85494629	99.65102679	84.31569767	141.7755172	59.32522061	2.057934751	4.898501788
ATAD5	12.57805954	17.32097571	29.32577786	24.82330249	20.49826728	12.14567786	1.026372319	2.92276936
CRLF3	131.9290897	31.95634414	49.39720644	44.25044842	51.57833566	28.86968098	3.403051529	8.052079449
KRT27	0	0	0	0	0	0	0	0
TNS4	0	0	0.063899178	0.890713501	0	1.076940711	0.025358571	0.14249355
TNFAIP1	4.981075586	6.845026178	6.24357163	10.11815849	26.36653883	7.966881345	0.762393586	1.051527782
ABR	7.625114712	14.62414424	39.39608933	43.61972144	2.262065398	11.94882358	1.220950451	1.634461066
RAB11FIP4	0	0.949895752	2.392835981	5.617006729	0.086880941	1.184953726	0.263778823	0.335968084
CD40	0	0.031014948	0.775495135	0.464488066	15.58505318	0.065350002	0.179525179	0.41071695
SLC35C2	87.05012105	54.7077223	43.31650026	54.93471679	261.5697123	68.77260101	7.409505654	10.10152943
ZFP334	0	0.0128747	0	0	0	0.036170157	0	0
ELMO2	11.06759706	15.11821141	23.40255048	24.58299216	8.466542481	16.5296994	1.621760388	1.892681507
WSB1	522.4713713	348.6786533	314.2259556	247.7843079	386.5102627	212.9984773	22.43498029	44.76308902
TTPAL	11.7958986	5.059069156	14.20311976	10.0296243	14.25018246	4.837386276	0.910067721	1.744467293
RHOT1	21.93489592	16.32991156	17.72834257	12.5186655	43.58657954	13.87010157	0.691211258	1.342066957
HNF4G	1.519001354	0	0	0	0	0	0	0
RHBDL3	0	2.052935384	2.022569614	2.369697267	0	0.877664973	0.101486064	0.264395669
ADA	82.95542362	29.12666166	33.47847746	54.16687628	25.05974856	27.5355486	8.486478278	8.826343751
SERINC3	833.9210066	709.3078635	944.2863713	638.9609557	694.6367784	428.0068416	49.78371457	100.4118615
THA1	40.40081265	7.441775742	9.24694669	6.227361461	14.68216249	3.4164951	1.110658914	5.009632528
PGS1	14.66104251	15.01458484	38.16763333	36.83881351	14.38420442	14.90002098	3.587108413	4.832035648
BIRC5	206.8448141	96.50779816	45.27423001	48.02535022	383.0438954	74.32488906	9.076681164	17.01068904
AFMID	6.289265286	1.01487852	2.099112378	1.666210292	0.27437831	0.209646893	0.444287315	0.0832172
TRP53TG5	0	0	0	0.307970869	0	0	0	0.157658281
PIGT	10.06439694	94.48695982	94.35790795	79.48276067	9.149525182	76.52221958	14.14709888	15.86710397
WFDC2	0	1.019303558	0.868860667	0	0	0.065082487	0	0.452092037
ETV4	0	0.578552687	0.531841259	0.046334535	0	0.358540764	0	0
EPPIN	0	0	0	0	0	0	0	0
DBNDD2	0	0.024068561	0.63942127	0.229381811	0	0.23666359	0.069658551	0.218077792
MMP9	0	2.059606408	49.49240518	265.3744684	0	8.8051695	14.97001426	6.345311479
SLC12A5	0	0.567406549	0.509859154	2.472037954	0	0.338740057	0.041054301	0.059320331
GHDC	0.636007254	4.394997916	3.679424817	6.57137989	0	4.740480715	0.275813705	1.941855735
PLTP	0	0.164928828	0.451047887	0.449094132	9.348925057	0.723985513	0.119333091	0.201165075
SLC12A7	13.12489574	10.08810913	22.52162712	11.04385576	6.182058994	6.694959731	0.306437889	1.090549157
CTSA	17.18788807	45.41379111	44.50077679	52.46543383	34.18666448	52.79342284	5.057698323	7.120603682
ZSWIM1	6.56696738	6.039650974	4.155284745	3.775273241	13.96655646	7.363377837	0.408332864	0.794243985
SLC12A4	3.453216949	5.039694534	10.41136508	12.55140758	14.23657546	7.597248212	0.884292364	1.09660012
SPATA25	0	0.185653628	0	0	0	0.391181206	0	0
MYO1C	50.09425575	28.65110535	51.59330268	26.77695627	0.933914043	17.23870526	1.034691294	3.108298262
CRK	43.79871347	25.72806029	60.13507752	37.97762625	29.21970442	18.30537829	7.460916779	17.85401709
COX7C	36.83631047	227.5256613	184.9344195	180.699933	21.75004057	275.4560164	62.21210714	96.41089677
PITPNA	54.32047226	118.8127463	138.975621	136.0896342	66.08330816	107.3827938	14.69262312	16.6903189
MLX	87.07689105	22.9875226	19.90251624	36.40526873	102.0086123	31.95651049	2.359679052	2.467718844
RETREG3	7.314762722	25.48943095	48.11294762	35.50477641	0.54111164	20.73463847	0.839687345	0.656462903
JPH2	0	0	0.038797539	0	0.076069317	0	0	0
DHX58	27.90760435	21.27589439	33.0974308	29.40622943	0.197845321	15.21521936	1.508367354	1.507631409
RAB5A	80.63071678	79.10443511	146.3128924	108.0040901	75.2540816	45.17116706	6.967391882	11.05801942
HSPB9	18.08036047	2.764602438	2.501265557	2.179127207	0	1.941717179	0.060159657	0.608482789
NKIRAS2	38.28130859	13.81723752	18.916782	25.52465658	38.80842699	13.49925015	1.159645494	2.037175888
PPP2R5C	118.2224657	77.10194282	83.47973798	76.37159883	112.1827937	55.25909927	3.060622575	6.588727698
IFT52	31.57035292	40.41497931	29.98840654	25.15095427	17.0963212	30.10657324	2.649859004	4.2567736
MYBL2	61.97482426	29.00910079	36.3525901	37.84963305	56.60118872	36.31214987	1.565242073	2.686283366
SGK2	0	0.030960409	0.048383214	0	0	0	0	0
EYA2	7.704495563	16.0434058	23.01029246	7.426536124	0	2.679298611	0.412732203	2.857589608
PRL3C1	0	0	0	0	0	0	0	0
B4GALT5	0.264953811	29.5234087	85.5307409	40.49595309	0	12.40011733	2.007388683	3.332672099
GDAP1L1	0	0.204722702	0	0.111490229	0	0.028757378	0	0.114149484
HNF4A	6.856091449	8.642622433	11.79656519	2.978922859	0	0.368818734	0.009046378	0.548995656
PTGIS	0	0.08230379	0	0	0	0	0	0
CADPS2	1.670488631	1.170553304	2.899229824	0.721667885	0	0.124096233	0	0.169326906
DDX27	116.4642786	68.75061781	69.57018048	49.92132978	71.42754151	60.27013918	5.249813715	12.83915106
CYTH3	1.632847699	2.910416201	8.746610511	4.556839705	2.36659651	1.352270222	0.217523348	0.483717059
CYTH4	41.50993669	36.94074821	76.59733687	103.6283904	52.88275719	39.76864096	8.090450077	6.753265091
RAC3	0	3.758157814	3.574894625	2.002167921	0	3.615022606	0	0
RRP7A	41.45060617	43.28165566	42.86497046	27.35044264	40.61639036	48.81366955	3.051098593	3.714657543
CYB5R3	11.41952158	24.01285835	36.29686664	27.33897097	5.196270653	15.55347275	4.725290548	10.08979988
INTS2	12.1038613	7.328567146	10.75244764	6.84610329	5.034062218	5.713689029	0.609297283	0.770339555
MED13L	19.12603443	19.42645528	69.11742397	52.11429258	9.147745926	14.15395386	1.353282273	2.839678381
H2BC4	16.28385963	132.3331996	124.7098382	109.6254945	3.078430192	160.5857315	69.13374554	93.93370379
BAIAP2L2	1.255228392	1.277865898	1.270804275	0.896253932	0	0.163183362	0	0.053978312
MAFK	155.6616205	129.1689517	167.4956675	114.143588	33.43783727	51.8654536	5.273354074	8.455430664
MED1	20.01692291	18.851235	39.83278974	29.01751979	8.653026086	12.3670853	1.08778118	2.590761633
ERBB3	1.328116211	0.825288392	2.085496682	1.960345153	0	1.405937506	0.014519917	0.036715301
STARD3	12.51487762	22.71921264	31.42017083	35.33898617	1.000962723	17.43778847	2.197916258	2.732270763
IKZF3	0	0.036201821	1.093767941	1.69222147	0	0.211886096	0.454021925	0.067284823
MFNG	167.2529565	98.41832971	131.7644494	54.91492669	100.7850131	42.83340049	9.845925769	22.84778928
VMP1	187.6753874	32.00289736	57.53558443	38.43208501	109.2046749	24.66730746	4.467111595	6.844092146
UCHL5	134.813506	82.9978494	43.51739666	58.59248573	156.5740152	83.56671565	9.823715766	12.14924109
GLRX2	8.002438736	5.985128404	4.874217218	3.557849961	13.35731081	5.083289474	0.801621264	1.745815644
RO60	2.572115279	1.594352337	3.789256091	1.356672844	0.033924635	0.972042178	0.054932495	0.300956952
STK4	66.03101109	44.25573794	79.02035711	80.18221273	27.34114304	35.52704151	2.139076204	3.744142048
WFDC15B	0	0	0	0	0	0	0	0
PMP22	0.727328601	0.314128462	0.631160468	0.366582147	0.274999954	0.031518282	0	0
GDF9	8.148992987	0.988233072	0.081281894	0.354067936	9.083934966	1.132454504	0.451597311	0.10875394
ZCCHC10	20.92468437	50.27436175	34.7731656	25.9521361	20.24422738	38.61716867	6.625174186	16.14382266
PRL8A2	0	0	0	0	0	0	0	0
TBX5	0	0	0	0	0	0.015870382	0.028027323	0
PSMB6	56.70521082	210.8788186	174.5193908	143.591911	46.16517658	223.0577089	59.14446328	75.31762256
SPAG7	447.6992573	85.79430464	65.25261025	52.86444813	523.7847942	77.65308162	48.78127125	81.78502047
PFN1	227.5722985	676.1640986	604.3223991	890.2038177	220.1797137	587.7833497	322.0031534	418.9205391
TOMM34	174.7800933	74.91881152	54.19518412	43.38326869	115.8415596	65.9204242	6.307146408	11.62522381
YWHAB	442.4609563	165.8268414	150.8303069	158.3662334	318.3154553	133.7335422	17.29214822	34.04840831
KSR1	9.834231212	11.49339254	17.86720028	12.8624985	0	6.297300639	0.1928159	0.702502132
GPX3	3.147879255	2.563719925	5.918604105	16.57963634	2.320890401	6.384042757	3.155843566	2.477226401
ANXA6	53.95454299	49.60969076	76.79482833	77.40884571	62.74654241	55.25303249	1.908026161	4.548253092
IL12RB2	2.707640791	1.113726033	4.220638402	1.099327747	0	0.586668704	0.04604735	0.038812028
ZKSCAN6	59.93543514	22.81151416	18.5205475	16.37791937	0.409542319	15.70873292	1.768404677	2.391073026
KPNA2	248.5063859	73.17001714	56.65588493	85.60260932	658.0526832	69.02911819	4.165401917	7.585596786
SMURF2	8.983920701	18.60046282	50.01800463	30.01551457	8.929688543	10.88468159	1.814513681	4.2417037
CEP95	25.41625748	13.38386243	14.27133132	6.302291212	4.316693729	9.364810372	0.946536778	2.03397581
VEZF1	98.61222659	74.25120202	111.4071616	67.26924483	40.23952816	30.86446071	3.730630984	8.337179634
CUEDC1	5.036552336	15.02570401	20.99608794	7.043041697	0	3.748859375	0.687750118	2.08941555
SRSF1	245.9752298	161.9334343	132.5004909	109.3150958	98.23619636	137.3694119	5.063652068	9.915711913
ABI3	8.107854568	2.594501625	3.776290644	1.800810155	3.039567274	1.679325626	0.220850984	0.336841303
SHROOM1	0	0.114822733	0.035887723	0.125062953	0	0.016129138	0	0
KIF3A	14.80091392	6.922664483	9.667468105	3.649703849	8.845550668	4.05522335	0.767312441	1.704125111
SEPTIN8	14.72014948	14.8207532	11.68900937	6.733921926	0.15952437	4.61960562	0.186557203	0.701549567
MTMR4	5.579061064	10.47904646	12.75164422	11.10935813	4.616517658	10.11844938	0.713933166	0.99112485
MRM1	57.90681941	17.79031714	21.75787069	15.09433092	75.72729731	14.09893629	1.568556091	4.903293492
MAPT	3.258604685	0.056107775	0.10960266	0.076389534	0	0.088666355	0	0.048882232
KANSL1	41.18015892	35.76041596	66.83553318	56.13550881	7.157199851	25.63439541	2.319131167	3.288232493
GID4	35.55207323	19.26396852	26.77855729	18.39176194	8.251581679	13.62156118	2.532197163	4.253499857
MYO1B	0.105765476	0.127249804	0.474202125	0.439783085	0.149960594	0.501868475	0	0.013644629
DHX40	14.69582931	23.45823278	35.1772599	37.06832829	8.181719634	22.40018361	1.578647398	3.722195449
YPEL2	9.890588559	5.317806285	7.833548827	5.51907687	4.474153368	4.898306441	0.594720476	0.455703017
AKAP1	33.02060803	11.57434071	12.89832567	9.009375582	13.49260025	15.41343058	0.497447737	0.838569675
NOL11	25.46197715	19.87717183	22.89659519	17.45091603	53.8350526	18.90514435	1.581692515	3.00992821
DERL2	30.41804054	8.780108784	8.388515649	9.237939937	36.31239609	7.494067681	0.770527943	1.445269469
C1QBP	189.8329364	188.6960874	111.6913316	107.3833173	419.311386	232.5324032	15.09956312	21.65023104
RPAIN	44.78129609	16.72646425	14.23133852	15.28302726	19.01960449	17.09961055	5.148286523	7.720152147
6330403K07RIK	0	0.636366953	0.331493026	0.096266664	0	0.099322671	0	0.197125616
SLC13A3	0	0	0.15827759	0.165471596	0	0.17072453	0.01675011	0
KCNAB3	0.199200876	0.147486093	0.806690881	0.250998945	0.338926645	0.051793393	0	0.077095725
CHD3	11.89684349	41.47653329	91.8586295	46.21463454	2.031833724	23.00603869	1.795042193	3.671292402
KDM6B	136.8096661	373.2686591	665.4143307	369.7728806	41.65790575	162.0767316	20.39967789	44.49983212
1700125H20RIK	0	0	0	0	0	0	0	0.147992799
APPBP2	29.75853961	40.82949275	54.81498507	34.35893221	40.46562839	24.5438415	3.595170174	7.495928003
WNT9B	0	0	0.073078144	0	0	0.08210938	0	0
ADORA2B	13.61044032	0.34353468	2.326380323	2.416528057	0	1.487902065	0.331416129	0.917836098
NCOR1	80.14270591	36.71029131	84.46823184	72.02907583	35.87685763	28.73129416	3.876318101	7.488503781
TRPV2	10.17989759	18.08899668	31.10269345	24.88432085	4.618772918	14.72300814	2.249528544	3.316061611
CENPV	13.55082931	18.19918124	9.662536632	8.41809715	3.217089468	17.16582044	1.061148591	2.561272391
PCGF2	3.399013241	15.84853307	12.1729203	4.772325664	0	7.890743978	0.990945237	2.693649419
CWC25	28.46211127	24.20889504	29.43602961	22.88407008	34.01373368	15.4173238	3.829097313	7.460266324
1700001P01RIK	0	0	2.116455472	0.921938434	0	0	0.139986895	0
PIP4K2B	4.057703464	19.16242256	27.02751054	27.66453075	2.239104161	16.96596889	0.654635105	0.749846296
TRIM37	22.46767182	18.93381343	20.61827802	19.13910449	14.17816508	15.0465586	0.835497056	1.62276135
YBX2	0	3.194325787	4.554028325	0.991878591	0	0	0.023170245	0
CTDNEP1	36.09443182	106.7504105	89.12392051	81.6663374	40.79313021	95.37775859	3.562929523	7.659576885
ELP5	107.4746904	62.39669518	51.09385528	44.32538523	85.92765564	59.44578772	15.66925677	25.32312266
SLC2A4	0	0	0	0.165408161	0	0.063997155	0.012557766	0
GABARAP	58.80422814	233.2146842	154.5196135	207.9341143	51.42991277	192.8883978	37.47033175	52.54466669
CLDN7	0	1.247253094	1.525412465	2.510247152	0	2.323324517	0.112104495	0.226775413
2810408A11RIK	0.723028516	6.914578421	12.40915024	5.34475119	0	2.725878834	0.590215018	2.860485813
PHF23	108.8064032	51.54358447	42.6705358	46.57859438	72.48815623	50.34676217	2.909058562	5.038899331
ACADVL	23.1598829	18.20919258	29.19384781	26.45132668	10.36338248	14.28083257	1.056937542	1.562437005
DNAH11	0.552631562	0	0.022836288	0	0	0	0	0
G3BP1	341.3437004	147.1050856	140.7089347	113.0992933	298.1530114	137.7694171	8.21087348	13.84143295
ATOX1	143.4688155	182.5702676	111.072835	174.6604694	157.9485873	223.8163877	108.1806307	149.9746988
GLRA2	0	0	0	0	0	0.023553662	0	0
SPARC	4.576532147	5.239490547	4.020448232	1.153312944	6.440814189	0.837354721	0.233491656	2.930187092
GLRA4	1.987549036	0	0.164262216	0	0	0	0.086917237	0
MIEF2	7.774774973	8.051119749	8.995715009	7.678294319	0.357520191	5.272256564	0.578914878	1.409636858
TBX3	0	0.015947602	0	0	0.146591914	0.033602371	0	0
MMP20	0	0	0	0	0	0	0	0
MMP7	0	0	0	0	0	0	0	0
CRHR1	0	0	0	0	0.131575181	0	0	0
DUSP14	0.293424426	0.59743242	2.885778875	1.848616911	0.665655416	1.869155647	0.920674738	1.135625976
TADA2A	38.57189384	25.21930366	15.93105992	9.381824061	9.90397447	25.34671821	1.909168956	2.525183114
IKZF1	94.14698199	90.0391493	178.3142128	185.8961101	106.7337324	72.98679298	5.972644965	7.264507175
TCAF3	0	0	0	0	0	0	0	0
PNPO	39.21805548	28.1337286	21.27743234	19.96304022	14.05357885	27.39472076	2.851999681	4.253970786
COG1	20.48469643	12.77302171	18.17342214	20.62021514	20.57448523	10.11669221	0.490445365	0.487201078
CBX1	124.079116	51.84193987	61.50549372	42.24130741	97.41305415	40.92565911	5.24356249	10.51067509
CDK5RAP3	77.10281009	32.58893261	40.57798127	32.63545966	91.53242174	30.94662021	3.700765835	6.277173576
COPZ2	1.033895849	2.392140267	1.495321801	1.563286909	9.821658231	1.444901957	0.415395896	0.666905955
SLC25A39	201.0739855	113.6478413	74.63500522	68.78008616	163.3642416	124.6438258	14.24696818	20.86438027
SP2	13.53661822	29.29375044	41.8630554	35.75555312	31.56186149	22.00836247	0.908049694	1.767896407
AATF	136.4612789	50.77494063	34.58180537	31.13060568	177.688407	50.40229172	1.93337077	5.235200126
LHX1	0	0	0	0.529797626	0	0	0	0
DYNC1H1	13.19435459	36.06686316	87.43375193	63.81900658	11.86546295	26.32661008	2.655477558	5.266418926
CPSF4L	2.795109349	0.329233481	0.661510125	0	0	0.231236976	0	0
PEX12	68.59501308	7.707670776	6.909604628	3.823332916	6.041444126	4.637127211	0.741107093	1.270138989
NDEL1	100.7032991	40.42974429	92.71675483	85.8601575	21.79059734	24.38162429	11.43924884	19.75894941
SLC25A35	3.569850885	0.488394762	0.31427378	0.938737421	0	0.423735312	0.071268825	0.160188017
ZBTB4	2.601489322	1.418556566	6.0200473	1.630117088	0	0.59413728	0.166804639	0.335613828
TNFSFM13	0	0.519913224	0.443177253	0.321750326	0	0.199178618	0.429919485	0
MPDU1	27.82803308	60.85035471	63.16832471	59.31188052	21.66749638	54.32720277	7.002584133	11.62202127
FXR2	26.52000506	80.13931595	114.4099854	75.19551169	18.39257526	60.62003369	2.818174842	8.40662759
ATP5G3	212.7407812	236.2663308	169.5493352	174.7498159	231.5144042	280.787514	85.90997692	112.7520561
CD68	52.66700002	37.39731648	34.40881784	37.64325232	120.5090491	55.77833209	7.261945482	6.501616816
SLC35G3	0.352725902	0	0.714205617	0	0	0	0.188956353	0
ACSL1	38.71578328	10.62070785	22.03093738	46.04325821	15.27770408	12.32772098	1.460640066	1.651899725
ABCA5	0.948106992	0.29556538	0.476327392	0.188627781	0	0.064871938	0.068738865	0.148063968
SMYD4	2.504850928	2.830649583	6.520970913	3.820645761	2.616914554	2.810769647	0.454011552	1.445656152
LSP1	62.5421064	67.51860751	101.5898626	121.1121333	22.02040606	42.41707705	20.31849992	17.34646364
ZFYVE27	25.21636366	12.33635308	27.54901949	22.41647916	24.84898692	7.391009671	1.914588251	3.03112353
[truncated: 41,850 more rows]
